# Supplementary material for: Safety, tolerability, and pharmacokinetics of long-acting injectable cabotegravir in low-risk HIV-uninfected individuals: HPTN 077, a phase 2a randomized controlled trial
Source: PLoS Med. 2018 Nov 8;15(11):e1002690. doi: 10.1371/journal.pmed.1002690 (PMC6224042; doi:10.1371/journal.pmed.1002690)
Supplement: S1 Data — (ZIP) [file pmed.1002690.s002.zip]

Archive with 10 entries (10 files):
- d_aeinjgr2_data_dictionary.docx
- d_aeinjgr2_external.csv
- d_demo_data_dictionary.docx
- d_demo_external.csv
- d_disc_data_dictionary.docx
- d_disc_external.csv
- d_isr_inj_data_dictionary.docx
- d_isr_inj_external.csv
- d_pk_data_dictionary.docx
- d_pk_external.csv
