# Supplementary material for: Safety, tolerability, and pharmacokinetics of long-acting injectable cabotegravir in low-risk HIV-uninfected individuals: HPTN 077, a phase 2a randomized controlled trial
Source: PLoS Med. 2018 Nov 8;15(11):e1002690. doi: 10.1371/journal.pmed.1002690 (PMC6224042; doi:10.1371/journal.pmed.1002690)
Supplement: S1 Data — (ZIP) [file pmed.1002690.s002.zip › d_aeinjgr2_external.csv]

Revised_AEMDRA	AE Page Number	2.Onset Date	3.Severity	8.SAE according to ICH?	11.Reprtd rslt site reac	Arm	Cohort	uid
Creatinine renal clearance decreased	6	17/09/2015	Moderate	No	No	Arm 1	Cohort 1	3
Injury	12	15/11/2015	Moderate	No	No	Arm 1	Cohort 1	3
Headache	18	.	Moderate	No	No	Arm 1	Cohort 1	3
Dermatitis	10	23/12/2015	Moderate	No	No	Arm 2	Cohort 1	7
Gingivitis	11	.	Moderate	No	No	Arm 2	Cohort 1	7
Musculoskeletal discomfort	12	.	Moderate	No	No	Arm 2	Cohort 1	7
Weight Decreased	14	30/03/2016	Moderate	No	No	Arm 2	Cohort 1	7
Influenza	21	.	Moderate	No	No	Arm 2	Cohort 1	7
Acne	5	05/12/2015	Moderate	No	No	Arm 1	Cohort 1	8
Chlamydial infection	9	22/03/2016	Moderate	No	No	Arm 1	Cohort 1	8
Bilirubin conjugated increased	12	26/10/2015	Severe	No	No	Arm 1	Cohort 1	8
Bilirubin conjugated increased	13	05/01/2016	Severe	No	No	Arm 1	Cohort 1	8
Hypoglycaemia	14	30/06/2016	Moderate	No	No	Arm 1	Cohort 1	8
Amylase increased	6	04/01/2016	Moderate	No	No	Arm 1	Cohort 1	12
Musculoskeletal discomfort	7	.	Moderate	No	No	Arm 1	Cohort 1	12
Creatinine renal clearance decreased	3	25/08/2015	Moderate	No	No	Arm 1	Cohort 1	13
Urticaria	11	16/01/2016	Moderate	No	No	Arm 1	Cohort 1	13
Allergic rhinitis	15	31/12/2015	Moderate	No	No	Arm 1	Cohort 1	13
Creatinine renal clearance decreased	10	18/08/2015	Moderate	No	No	Arm 1	Cohort 1	17
Creatinine renal clearance decreased	12	27/10/2015	Moderate	No	No	Arm 1	Cohort 1	17
Subcutaneous abscess	3	26/09/2015	Moderate	No	No	Arm 1	Cohort 1	19
Blood creatine phosphokinase increased	8	17/06/2016	Potentially life-threatening	No	No	Arm 1	Cohort 2	21
Creatinine renal clearance decreased	22	11/11/2016	Moderate	No	No	Arm 1	Cohort 2	21
Creatinine renal clearance decreased	30	07/02/2017	Moderate	No	No	Arm 1	Cohort 2	21
Creatinine renal clearance decreased	6	16/10/2015	Moderate	No	No	Arm 1	Cohort 1	25
Injection Site Reaction	7	12/12/2015	Moderate	No	Yes	Arm 1	Cohort 1	25
Injection Site Reaction	9	12/12/2015	Moderate	No	Yes	Arm 1	Cohort 1	25
Creatinine renal clearance decreased	13	20/01/2016	Moderate	No	No	Arm 1	Cohort 1	25
Lipase increased	14	02/03/2016	Moderate	No	No	Arm 1	Cohort 1	25
Injection Site Reaction	16	03/03/2016	Moderate	No	Yes	Arm 1	Cohort 1	25
Injection Site Reaction	21	03/03/2016	Moderate	No	Yes	Arm 1	Cohort 1	25
Blood calcium decreased	22	09/03/2016	Moderate	No	No	Arm 1	Cohort 1	25
Creatinine renal clearance decreased	23	13/04/2016	Moderate	No	No	Arm 1	Cohort 1	25
Angioedema	2	29/10/2015	Moderate	No	No	Arm 1	Cohort 1	26
Injection Site Reaction	3	05/10/2015	Moderate	No	Yes	Arm 1	Cohort 1	26
Injection Site Reaction	4	05/10/2015	Moderate	No	Yes	Arm 1	Cohort 1	26
Injection Site Reaction	6	28/12/2015	Moderate	No	Yes	Arm 1	Cohort 1	26
Injection Site Reaction	7	28/12/2015	Moderate	No	Yes	Arm 1	Cohort 1	26
Gastroenteritis	9	01/02/2016	Moderate	No	No	Arm 1	Cohort 1	26
Complication associated with device	11	01/02/2016	Moderate	No	No	Arm 1	Cohort 1	26
Creatinine renal clearance decreased	16	02/12/2015	Moderate	No	No	Arm 1	Cohort 1	26
Zika virus infection	17	15/03/2016	Moderate	No	No	Arm 1	Cohort 1	26
Creatinine renal clearance decreased	19	22/03/2016	Moderate	No	No	Arm 1	Cohort 1	26
Upper Respiratory Infection	20	11/06/2016	Moderate	No	No	Arm 1	Cohort 1	26
Injection Site Reaction	1	27/08/2015	Moderate	No	Yes	Arm 1	Cohort 1	27
UTI	3	13/09/2015	Moderate	No	No	Arm 1	Cohort 1	27
Injection Site Reaction	4	21/11/2015	Moderate	No	Yes	Arm 1	Cohort 1	27
Injection Site Reaction	5	21/11/2015	Moderate	No	Yes	Arm 1	Cohort 1	27
UTI	6	02/01/2016	Moderate	No	No	Arm 1	Cohort 1	27
Genital candidiasis	7	11/01/2016	Moderate	No	No	Arm 1	Cohort 1	27
Genital candidiasis	14	02/03/2016	Moderate	No	No	Arm 1	Cohort 1	27
UTI	15	02/05/2016	Moderate	No	No	Arm 1	Cohort 1	27
Rash	5	28/08/2015	Moderate	No	No	Arm 1	Cohort 1	29
Injection Site Reaction	9	28/01/2016	Moderate	No	Yes	Arm 1	Cohort 1	29
Injection Site Reaction	10	28/01/2016	Moderate	No	Yes	Arm 1	Cohort 1	29
Creatinine renal clearance decreased	12	10/03/2016	Moderate	No	No	Arm 1	Cohort 1	29
Injection Site Reaction	5	28/09/2015	Severe	No	Yes	Arm 1	Cohort 1	33
Hyperglycaemia	9	11/03/2016	Moderate	No	No	Arm 1	Cohort 1	33
Headache	2	02/10/2015	Moderate	No	No	Arm 2	Cohort 1	36
Creatinine renal clearance decreased	14	29/12/2015	Moderate	No	No	Arm 2	Cohort 1	36
Creatinine renal clearance decreased	16	13/04/2016	Moderate	No	No	Arm 2	Cohort 1	36
Depression	18	17/11/2015	Moderate	No	No	Arm 2	Cohort 1	37
Lipase increased	4	09/12/2015	Moderate	No	No	Arm 2	Cohort 1	40
Musculoskeletal discomfort	5	23/12/2015	Moderate	No	No	Arm 2	Cohort 1	40
Hyperglycaemia	6	09/03/2016	Moderate	No	No	Arm 2	Cohort 1	40
Nasopharyngitis	2	03/09/2015	Moderate	No	No	Arm 2	Cohort 1	41
Diarrhea	3	20/09/2015	Moderate	No	No	Arm 2	Cohort 1	41
Allergic rhinitis	7	23/11/2015	Moderate	No	No	Arm 2	Cohort 1	41
Headache	10	06/02/2016	Moderate	No	No	Arm 2	Cohort 1	41
Urticaria	12	14/03/2016	Moderate	No	No	Arm 2	Cohort 1	41
Influenza	13	28/03/2016	Moderate	No	No	Arm 2	Cohort 1	41
Gastroenteritis	14	30/03/2016	Moderate	No	No	Arm 2	Cohort 1	41
Injection Site Reaction	7	05/10/2015	Moderate	No	Yes	Arm 1	Cohort 1	43
Injection Site Reaction	8	05/10/2015	Moderate	No	Yes	Arm 1	Cohort 1	43
Injection Site Reaction	11	28/12/2015	Moderate	No	Yes	Arm 1	Cohort 1	43
Injection Site Reaction	12	28/12/2015	Moderate	No	Yes	Arm 1	Cohort 1	43
Upper Respiratory Infection	14	30/01/2016	Moderate	No	No	Arm 1	Cohort 1	43
Injection Site Reaction	17	16/03/2016	Moderate	No	Yes	Arm 1	Cohort 1	43
Injection Site Reaction	18	16/03/2016	Moderate	No	Yes	Arm 1	Cohort 1	43
Creatinine renal clearance decreased	19	18/02/2016	Moderate	No	No	Arm 1	Cohort 1	43
Injection Site Reaction	4	18/05/2016	Moderate	No	Yes	Arm 1	Cohort 2	44
Injection Site Reaction	5	18/05/2016	Moderate	No	Yes	Arm 1	Cohort 2	44
Creatinine renal clearance decreased	12	14/07/2016	Moderate	No	No	Arm 1	Cohort 2	44
Influenza	14	09/09/2016	Moderate	No	No	Arm 1	Cohort 2	44
Hypoglycaemia	3	07/06/2016	Moderate	No	No	Arm 2	Cohort 2	45
Pneumonia bacterial	10	13/11/2016	Moderate	No	No	Arm 2	Cohort 2	45
Creatinine renal clearance decreased	18	19/05/2016	Moderate	No	No	Arm 2	Cohort 2	45
Creatinine renal clearance decreased	19	05/07/2016	Moderate	No	No	Arm 2	Cohort 2	45
Creatinine renal clearance decreased	20	27/09/2016	Moderate	No	No	Arm 2	Cohort 2	45
Creatinine renal clearance decreased	21	30/11/2016	Moderate	No	No	Arm 2	Cohort 2	45
Injection Site Reaction	5	28/09/2015	Moderate	No	Yes	Arm 1	Cohort 1	47
Injection Site Reaction	10	14/03/2016	Moderate	No	Yes	Arm 1	Cohort 1	47
Creatinine renal clearance decreased	13	05/04/2016	Moderate	No	No	Arm 1	Cohort 1	47
Chikungunya virus infection	14	14/04/2016	Moderate	No	No	Arm 1	Cohort 1	47
Blood creatinine increased	16	05/04/2016	Moderate	No	No	Arm 1	Cohort 1	47
Genital candidiasis	17	10/07/2016	Moderate	No	No	Arm 1	Cohort 1	47
Creatinine renal clearance decreased	7	01/10/2015	Moderate	No	No	Arm 1	Cohort 1	51
Electrocardiogram QT prolonged	8	01/10/2015	Moderate	No	No	Arm 1	Cohort 1	51
Creatinine renal clearance decreased	14	17/02/2016	Moderate	No	No	Arm 1	Cohort 1	51
Musculoskeletal discomfort	23	11/03/2016	Moderate	No	No	Arm 1	Cohort 1	51
Device breakage	24	12/07/2016	Moderate	No	No	Arm 1	Cohort 1	51
Injection Site Reaction	3	18/02/2016	Moderate	No	Yes	Arm 1	Cohort 2	60
Injection Site Reaction	4	15/03/2016	Moderate	No	Yes	Arm 1	Cohort 2	60
Injection Site Reaction	6	11/05/2016	Moderate	No	Yes	Arm 1	Cohort 2	60
Sinusitis	10	16/06/2016	Moderate	No	No	Arm 1	Cohort 2	60
Sinusitis	11	29/06/2016	Moderate	No	No	Arm 1	Cohort 2	60
Injection Site Reaction	14	31/08/2016	Moderate	No	Yes	Arm 1	Cohort 2	60
Blood potassium decreased	16	09/01/2017	Severe	No	No	Arm 1	Cohort 2	60
Blood creatine phosphokinase increased	17	09/01/2017	Moderate	No	No	Arm 1	Cohort 2	60
Injection Site Reaction	3	21/10/2015	Moderate	No	Yes	Arm 1	Cohort 1	63
Injection Site Reaction	4	21/10/2015	Moderate	No	Yes	Arm 1	Cohort 1	63
Injection Site Reaction	1	15/09/2015	Moderate	No	Yes	Arm 1	Cohort 1	64
Injection Site Reaction	2	15/09/2015	Moderate	No	Yes	Arm 1	Cohort 1	64
Blood creatine phosphokinase increased	7	07/12/2015	Moderate	No	No	Arm 1	Cohort 1	64
Rash	9	06/02/2016	Moderate	No	No	Arm 1	Cohort 1	66
Urticaria	11	01/03/2016	Moderate	No	No	Arm 1	Cohort 1	66
Dermatitis	3	03/10/2015	Moderate	No	No	Arm 1	Cohort 1	67
Injection Site Reaction	6	28/09/2015	Moderate	No	Yes	Arm 1	Cohort 1	67
Injection Site Reaction	7	28/09/2015	Moderate	No	Yes	Arm 1	Cohort 1	67
Blood magnesium decreased	12	13/11/2015	Moderate	No	No	Arm 1	Cohort 1	67
Gastroenteritis	13	02/11/2015	Moderate	No	No	Arm 1	Cohort 1	67
Flatulence	14	20/12/2015	Moderate	No	No	Arm 1	Cohort 1	67
Injection Site Reaction	15	27/12/2015	Moderate	No	Yes	Arm 1	Cohort 1	67
Injection Site Reaction	16	27/12/2015	Moderate	No	Yes	Arm 1	Cohort 1	67
Injection Site Reaction	17	21/12/2015	Moderate	No	Yes	Arm 1	Cohort 1	67
Injection Site Reaction	18	21/12/2015	Moderate	No	Yes	Arm 1	Cohort 1	67
Abdominal pain	19	07/12/2015	Moderate	No	No	Arm 1	Cohort 1	67
Injection Site Reaction	24	15/03/2016	Moderate	No	Yes	Arm 1	Cohort 1	67
Injection Site Reaction	25	15/03/2016	Moderate	No	Yes	Arm 1	Cohort 1	67
Injection Site Reaction	26	15/03/2016	Moderate	No	Yes	Arm 1	Cohort 1	67
Injection Site Reaction	27	15/03/2016	Moderate	No	Yes	Arm 1	Cohort 1	67
Genital candidiasis	28	02/04/2016	Moderate	No	No	Arm 1	Cohort 1	67
Nasopharyngitis	31	15/06/2016	Moderate	No	No	Arm 1	Cohort 1	67
Oral herpes	2	19/10/2015	Moderate	No	No	Arm 1	Cohort 1	69
Plantar fasciitis	3	26/10/2015	Moderate	No	No	Arm 1	Cohort 1	69
Injection Site Reaction	5	05/10/2015	Moderate	No	Yes	Arm 1	Cohort 1	69
Injection Site Reaction	6	05/10/2015	Moderate	No	Yes	Arm 1	Cohort 1	69
Upper Respiratory Infection	9	04/12/2015	Moderate	No	No	Arm 1	Cohort 1	69
Creatinine renal clearance decreased	11	07/12/2015	Moderate	No	No	Arm 1	Cohort 1	69
Injection Site Reaction	13	28/12/2015	Moderate	No	Yes	Arm 1	Cohort 1	69
Injection Site Reaction	14	28/12/2015	Moderate	No	Yes	Arm 1	Cohort 1	69
Injection Site Reaction	15	28/12/2015	Moderate	No	Yes	Arm 1	Cohort 1	69
Injection Site Reaction	16	28/12/2015	Moderate	No	Yes	Arm 1	Cohort 1	69
Creatinine renal clearance decreased	19	12/01/2016	Moderate	No	No	Arm 1	Cohort 1	69
Creatinine renal clearance decreased	22	12/04/2016	Moderate	No	No	Arm 1	Cohort 1	69
Injection Site Reaction	23	23/03/2016	Moderate	No	Yes	Arm 1	Cohort 1	69
Injection Site Reaction	24	23/03/2016	Moderate	No	Yes	Arm 1	Cohort 1	69
Injection Site Reaction	25	24/03/2016	Moderate	No	Yes	Arm 1	Cohort 1	69
Injection Site Reaction	26	24/03/2016	Moderate	No	Yes	Arm 1	Cohort 1	69
Influenza	29	09/04/2016	Moderate	No	No	Arm 1	Cohort 1	69
Lipase increased	11	29/06/2015	Moderate	No	No	Arm 1	Cohort 1	71
Headache	13	13/08/2015	Moderate	No	No	Arm 1	Cohort 1	71
Creatinine renal clearance decreased	14	26/08/2015	Moderate	No	No	Arm 1	Cohort 1	71
Musculoskeletal discomfort	15	10/08/2015	Moderate	No	No	Arm 1	Cohort 1	71
Fatigue	16	07/08/2015	Moderate	No	No	Arm 1	Cohort 1	71
Blood creatine phosphokinase increased	1	21/08/2015	Moderate	No	No	Arm 2	Cohort 1	72
Alanine aminotransferase increased	7	21/08/2015	Moderate	No	No	Arm 2	Cohort 1	75
Creatinine renal clearance decreased	8	27/08/2015	Moderate	No	No	Arm 2	Cohort 1	75
Alanine aminotransferase increased	10	09/09/2015	Severe	No	No	Arm 2	Cohort 1	75
Aspartate aminotransferase increased	11	09/09/2015	Moderate	No	No	Arm 2	Cohort 1	75
Injection Site Reaction	3	15/08/2015	Moderate	No	Yes	Arm 1	Cohort 1	78
Creatinine renal clearance decreased	5	21/08/2015	Moderate	No	No	Arm 1	Cohort 1	78
Genital candidiasis	11	05/01/2016	Moderate	No	No	Arm 1	Cohort 1	78
Musculoskeletal discomfort	12	18/01/2016	Moderate	No	No	Arm 1	Cohort 1	78
Creatinine renal clearance decreased	15	12/01/2016	Moderate	No	No	Arm 1	Cohort 1	78
Creatinine renal clearance decreased	17	26/04/2016	Moderate	No	No	Arm 1	Cohort 1	78
Injection Site Reaction	6	21/10/2015	Moderate	No	Yes	Arm 1	Cohort 1	81
Injection Site Reaction	7	21/10/2015	Moderate	No	Yes	Arm 1	Cohort 1	81
Diarrhea	1	04/10/2015	Moderate	No	No	Arm 1	Cohort 1	88
Bilirubin conjugated increased	6	05/10/2015	Severe	No	No	Arm 1	Cohort 1	88
Anxiety	6	.	Moderate	No	No	Arm 2	Cohort 1	90
Insomnia	7	22/01/2016	Moderate	No	No	Arm 2	Cohort 1	90
Creatinine renal clearance decreased	10	03/11/2015	Moderate	No	No	Arm 2	Cohort 1	90
Creatinine renal clearance decreased	11	03/03/2016	Severe	No	No	Arm 2	Cohort 1	90
Blood creatinine increased	12	20/04/2016	Moderate	No	No	Arm 2	Cohort 1	90
Uterine haemorrhage	15	19/04/2016	Moderate	No	No	Arm 2	Cohort 1	90
Herpes zoster	16	29/05/2016	Moderate	No	No	Arm 2	Cohort 1	90
Injection Site Reaction	5	19/09/2015	Moderate	No	Yes	Arm 1	Cohort 1	92
Injection Site Reaction	6	19/09/2015	Moderate	No	Yes	Arm 1	Cohort 1	92
Injection Site Reaction	7	19/09/2015	Moderate	No	Yes	Arm 1	Cohort 1	92
Haemoglobin decreased	12	10/12/2015	Moderate	No	No	Arm 1	Cohort 1	92
Lipase increased	4	21/07/2015	Moderate	No	No	Arm 1	Cohort 1	97
Hyperglycaemia	8	05/10/2015	Moderate	No	No	Arm 1	Cohort 1	97
Hyperglycaemia	10	04/01/2016	Moderate	No	No	Arm 1	Cohort 1	97
Hyperglycaemia	11	11/01/2016	Severe	No	No	Arm 1	Cohort 1	97
Diabetes mellitus	13	03/03/2016	Moderate	No	No	Arm 1	Cohort 1	97
Upper Respiratory Infection	4	03/11/2015	Moderate	No	No	Arm 1	Cohort 1	102
Upper Respiratory Infection	5	03/11/2015	Moderate	No	No	Arm 1	Cohort 1	102
Musculoskeletal discomfort	6	15/11/2015	Moderate	No	No	Arm 1	Cohort 1	102
Injury	7	01/12/2015	Moderate	No	No	Arm 1	Cohort 1	102
Abdominal pain	9	18/01/2016	Moderate	No	No	Arm 1	Cohort 1	102
Nasopharyngitis	10	15/02/2016	Moderate	No	No	Arm 1	Cohort 1	102
Chest pain	13	11/03/2016	Moderate	No	No	Arm 1	Cohort 1	102
Gingivitis	14	26/03/2016	Moderate	No	No	Arm 1	Cohort 1	102
Nasopharyngitis	17	04/05/2016	Moderate	No	No	Arm 1	Cohort 1	102
Headache	19	30/05/2016	Moderate	No	No	Arm 1	Cohort 1	102
Musculoskeletal discomfort	22	08/06/2016	Moderate	No	No	Arm 1	Cohort 1	102
Groin abscess	24	01/07/2016	Moderate	No	No	Arm 1	Cohort 1	102
Creatinine renal clearance decreased	38	06/11/2015	Moderate	No	No	Arm 1	Cohort 1	102
Creatinine renal clearance decreased	40	05/01/2016	Moderate	No	No	Arm 1	Cohort 1	102
Creatinine renal clearance decreased	41	15/02/2016	Moderate	No	No	Arm 1	Cohort 1	102
Creatinine renal clearance decreased	43	04/04/2016	Severe	No	No	Arm 1	Cohort 1	102
External ear inflammation	3	03/06/2016	Moderate	No	No	Arm 2	Cohort 2	104
Upper Respiratory Infection	6	14/07/2016	Moderate	No	No	Arm 2	Cohort 2	104
Upper Respiratory Infection	9	11/08/2016	Moderate	No	No	Arm 2	Cohort 2	104
Musculoskeletal discomfort	10	07/09/2016	Moderate	No	No	Arm 2	Cohort 2	104
Upper Respiratory Infection	12	22/09/2016	Moderate	No	No	Arm 2	Cohort 2	104
Upper Respiratory Infection	13	23/09/2016	Moderate	No	No	Arm 2	Cohort 2	104
Genital candidiasis	14	06/10/2016	Moderate	No	No	Arm 2	Cohort 2	104
Furuncle	15	22/10/2016	Moderate	No	No	Arm 2	Cohort 2	104
Genital candidiasis	16	21/11/2016	Moderate	No	No	Arm 2	Cohort 2	104
Upper Respiratory Infection	17	08/01/2017	Moderate	No	No	Arm 2	Cohort 2	104
Musculoskeletal discomfort	5	12/08/2015	Moderate	No	No	Arm 1	Cohort 1	107
Seizure	6	12/08/2015	Severe	No	No	Arm 1	Cohort 1	107
Dizziness/Vertigo	7	17/08/2015	Severe	Yes	No	Arm 1	Cohort 1	107
Constipation	6	03/10/2015	Moderate	No	No	Arm 2	Cohort 1	109
Conjunctivitis	9	20/11/2015	Moderate	No	No	Arm 2	Cohort 1	109
Upper Respiratory Infection	13	06/03/2016	Moderate	No	No	Arm 2	Cohort 1	109
Headache	9	.	Moderate	No	No	Arm 1	Cohort 1	110
Hypoglycaemia	7	22/10/2015	Moderate	No	No	Arm 2	Cohort 1	115
Blood creatine phosphokinase increased	8	10/12/2015	Moderate	No	No	Arm 2	Cohort 1	115
Blood bilirubin increased	11	12/11/2015	Severe	No	No	Arm 2	Cohort 1	115
Paronychia	12	22/02/2016	Moderate	No	No	Arm 2	Cohort 1	115
Dermatitis	15	23/06/2016	Moderate	No	No	Arm 2	Cohort 1	115
Creatinine renal clearance decreased	18	12/11/2015	Moderate	No	No	Arm 2	Cohort 1	115
Creatinine renal clearance decreased	19	23/06/2016	Moderate	No	No	Arm 2	Cohort 1	115
Lipase increased	3	25/11/2015	Moderate	No	No	Arm 1	Cohort 1	119
Creatinine renal clearance decreased	5	09/12/2015	Moderate	No	No	Arm 1	Cohort 1	119
Creatinine renal clearance decreased	13	25/03/2016	Moderate	No	No	Arm 1	Cohort 1	119
Hypoglycaemia	14	20/04/2016	Potentially life-threatening	No	No	Arm 1	Cohort 1	119
Creatinine renal clearance decreased	7	06/10/2015	Moderate	No	No	Arm 1	Cohort 1	120
Creatinine renal clearance decreased	10	12/01/2016	Moderate	No	No	Arm 1	Cohort 1	120
Creatinine renal clearance decreased	18	04/04/2016	Moderate	No	No	Arm 1	Cohort 1	120
Reflux	12	07/03/2016	Moderate	No	No	Arm 1	Cohort 1	122
Diarrhea	17	04/07/2016	Moderate	No	No	Arm 1	Cohort 1	122
Hypoglycaemia	5	17/03/2016	Severe	No	No	Arm 1	Cohort 1	125
Influenza	8	08/02/2016	Moderate	No	No	Arm 1	Cohort 1	125
Conjunctivitis	9	07/03/2016	Moderate	No	No	Arm 1	Cohort 1	125
Hypoglycaemia	15	22/09/2015	Moderate	No	No	Arm 1	Cohort 1	125
Headache	16	11/05/2016	Moderate	No	No	Arm 1	Cohort 1	125
Upper Respiratory Infection	2	14/09/2015	Moderate	No	No	Arm 2	Cohort 1	127
Musculoskeletal discomfort	3	30/10/2015	Moderate	No	No	Arm 2	Cohort 1	127
Reflux	7	.	Moderate	No	No	Arm 2	Cohort 1	127
Creatinine renal clearance decreased	9	10/11/2015	Moderate	No	No	Arm 2	Cohort 1	127
Low density lipoprotein increased	14	20/05/2016	Severe	No	No	Arm 2	Cohort 1	127
Creatinine renal clearance decreased	5	21/08/2015	Moderate	No	No	Arm 2	Cohort 1	134
Lipase increased	14	11/01/2016	Moderate	No	No	Arm 2	Cohort 1	134
Weight Decreased	6	04/11/2015	Severe	No	No	Arm 1	Cohort 1	136
Nasopharyngitis	8	07/01/2016	Moderate	No	No	Arm 1	Cohort 1	136
Rash	12	07/03/2016	Moderate	No	No	Arm 1	Cohort 1	136
Iron deficiency	13	11/02/2016	Moderate	No	No	Arm 1	Cohort 1	136
Weight Decreased	20	16/03/2016	Potentially life-threatening	No	No	Arm 1	Cohort 1	136
Creatinine renal clearance decreased	5	29/07/2016	Moderate	No	No	Arm 2	Cohort 2	138
Creatinine renal clearance decreased	7	16/09/2016	Moderate	No	No	Arm 2	Cohort 2	138
Creatinine renal clearance decreased	8	20/09/2016	Severe	No	No	Arm 2	Cohort 2	138
Blood creatinine increased	9	20/09/2016	Severe	No	No	Arm 2	Cohort 2	138
Hypophosphataemia	3	26/10/2015	Moderate	No	No	Arm 2	Cohort 1	142
Hypophosphataemia	4	02/12/2015	Severe	No	No	Arm 2	Cohort 1	142
Acne	5	22/12/2015	Moderate	No	No	Arm 2	Cohort 1	142
Creatinine renal clearance decreased	6	06/05/2015	Moderate	No	No	Arm 2	Cohort 1	143
Hyperglycaemia	3	15/07/2016	Moderate	No	No	Arm 2	Cohort 2	145
Blood creatine phosphokinase increased	6	09/09/2016	Moderate	No	No	Arm 2	Cohort 2	145
Injection Site Reaction	1	28/04/2015	Moderate	No	Yes	Arm 1	Cohort 1	146
Hypoglycaemia	3	23/06/2015	Moderate	No	No	Arm 1	Cohort 1	146
Sinusitis	10	15/12/2015	Moderate	No	No	Arm 1	Cohort 1	146
Upper Respiratory Infection	11	15/12/2015	Moderate	No	No	Arm 1	Cohort 1	146
Creatinine renal clearance decreased	5	01/12/2015	Moderate	No	No	Arm 2	Cohort 1	147
Headache	8	03/01/2016	Moderate	No	No	Arm 2	Cohort 1	147
Injection Site Reaction	9	28/12/2015	Moderate	No	Yes	Arm 2	Cohort 1	147
Injection Site Reaction	10	28/12/2015	Moderate	No	Yes	Arm 2	Cohort 1	147
Vomiting	19	.	Moderate	No	No	Arm 2	Cohort 1	147
Somnolence	20	.	Moderate	No	No	Arm 2	Cohort 1	147
Abortion spontaneous	22	09/08/2016	Severe	Yes	No	Arm 2	Cohort 1	147
Injection Site Reaction	3	24/06/2015	Moderate	No	Yes	Arm 1	Cohort 1	153
Injection Site Reaction	4	24/06/2015	Moderate	No	Yes	Arm 1	Cohort 1	153
Post lumbar puncture syndrome	10	27/08/2015	Severe	No	No	Arm 1	Cohort 1	153
Puncture site pain	11	03/09/2015	Moderate	No	No	Arm 1	Cohort 1	153
Intracranial pressure increased	12	23/09/2015	Moderate	No	No	Arm 1	Cohort 1	153
Weight Decreased	15	15/12/2015	Severe	No	No	Arm 1	Cohort 1	153
Upper Respiratory Infection	7	23/10/2015	Moderate	No	No	Arm 1	Cohort 1	154
Dermatitis	8	21/10/2015	Moderate	No	No	Arm 1	Cohort 1	154
Acne	9	.	Moderate	No	No	Arm 1	Cohort 1	154
Injection Site Reaction	10	18/12/2015	Moderate	No	Yes	Arm 1	Cohort 1	154
Injection Site Reaction	11	18/12/2015	Moderate	No	Yes	Arm 1	Cohort 1	154
Injection Site Reaction	12	18/12/2015	Moderate	No	Yes	Arm 1	Cohort 1	154
Anxiety	13	23/12/2015	Moderate	No	No	Arm 1	Cohort 1	154
Upper Respiratory Infection	14	17/02/2016	Moderate	No	No	Arm 1	Cohort 1	154
Vaginal discharge	15	.	Moderate	No	No	Arm 1	Cohort 1	154
Injection Site Reaction	16	15/03/2016	Moderate	No	Yes	Arm 1	Cohort 1	154
Injection Site Reaction	17	15/03/2016	Moderate	No	Yes	Arm 1	Cohort 1	154
Injection Site Reaction	18	15/03/2016	Moderate	No	Yes	Arm 1	Cohort 1	154
Weight Decreased	19	24/11/2015	Moderate	No	No	Arm 1	Cohort 1	154
Upper Respiratory Infection	20	31/05/2016	Moderate	No	No	Arm 1	Cohort 1	154
Weight Decreased	22	25/04/2016	Moderate	No	No	Arm 1	Cohort 1	154
Dysfunctional uterine bleeding	4	18/08/2015	Moderate	No	No	Arm 1	Cohort 1	155
Pruritus	5	09/09/2015	Moderate	No	No	Arm 1	Cohort 1	155
Conjunctivitis	6	09/09/2015	Moderate	No	No	Arm 1	Cohort 1	155
Dysfunctional uterine bleeding	9	24/09/2015	Moderate	No	No	Arm 1	Cohort 1	155
Headache	12	14/10/2015	Moderate	No	No	Arm 1	Cohort 1	155
Hypoglycaemia	13	23/11/2015	Moderate	No	No	Arm 1	Cohort 1	155
Vaginal discharge	15	30/12/2015	Moderate	No	No	Arm 1	Cohort 1	155
Headache	19	.	Moderate	No	No	Arm 1	Cohort 1	155
Sinusitis	21	18/03/2016	Moderate	No	No	Arm 1	Cohort 1	155
UTI	22	22/05/2016	Moderate	No	No	Arm 1	Cohort 1	155
Upper Respiratory Infection	24	17/06/2016	Moderate	No	No	Arm 1	Cohort 1	155
Dermatitis	14	18/03/2016	Moderate	No	No	Arm 1	Cohort 1	156
Acne	16	27/03/2016	Moderate	No	No	Arm 1	Cohort 1	156
Weight Decreased	17	29/03/2016	Moderate	No	No	Arm 1	Cohort 1	156
UTI	18	05/05/2016	Moderate	No	No	Arm 1	Cohort 1	156
Upper Respiratory Infection	19	.	Moderate	No	No	Arm 1	Cohort 1	156
Upper Respiratory Infection	6	13/11/2015	Moderate	No	No	Arm 1	Cohort 1	159
Injection Site Reaction	8	25/11/2015	Moderate	No	Yes	Arm 1	Cohort 1	159
Injection Site Reaction	10	19/02/2016	Moderate	No	Yes	Arm 1	Cohort 1	159
Injection Site Reaction	12	19/02/2016	Moderate	No	Yes	Arm 1	Cohort 1	159
Upper Respiratory Infection	14	19/02/2016	Moderate	No	No	Arm 1	Cohort 1	159
Upper Respiratory Infection	19	03/06/2016	Moderate	No	No	Arm 1	Cohort 1	159
Fungal infection	21	09/05/2016	Moderate	No	No	Arm 1	Cohort 1	159
Musculoskeletal discomfort	2	21/10/2015	Moderate	No	No	Arm 1	Cohort 1	160
Angioedema	6	11/12/2015	Moderate	No	No	Arm 1	Cohort 1	160
Injection Site Reaction	7	18/12/2015	Moderate	No	Yes	Arm 1	Cohort 1	160
Injection Site Reaction	8	18/12/2015	Moderate	No	Yes	Arm 1	Cohort 1	160
Upper Respiratory Infection	11	10/03/2016	Moderate	No	No	Arm 1	Cohort 1	160
Creatinine renal clearance decreased	13	04/03/2016	Moderate	No	No	Arm 1	Cohort 1	160
Upper Respiratory Infection	14	03/04/2016	Moderate	No	No	Arm 1	Cohort 1	160
Injection Site Reaction	15	14/03/2016	Moderate	No	Yes	Arm 1	Cohort 1	160
Creatinine renal clearance decreased	4	26/10/2015	Severe	No	No	Arm 2	Cohort 1	164
Creatinine renal clearance decreased	6	07/12/2015	Severe	No	No	Arm 2	Cohort 1	164
Reflux	13	04/09/2015	Moderate	No	No	Arm 1	Cohort 1	165
Blood magnesium decreased	17	07/10/2015	Moderate	No	No	Arm 1	Cohort 1	165
Gastroenteritis	25	11/02/2016	Moderate	No	No	Arm 1	Cohort 1	165
Hyperglycaemia	10	20/07/2016	Moderate	No	No	Arm 1	Cohort 2	171
Musculoskeletal discomfort	15	06/08/2016	Moderate	No	No	Arm 1	Cohort 2	171
Hypoaesthesia	17	26/08/2016	Moderate	No	No	Arm 1	Cohort 2	171
Upper Respiratory Infection	23	01/11/2016	Moderate	No	No	Arm 1	Cohort 2	171
Dermatitis	27	22/11/2016	Moderate	No	No	Arm 1	Cohort 2	171
Mastoiditis	29	23/12/2016	Moderate	No	No	Arm 1	Cohort 2	171
Abdominal pain	32	03/02/2017	Moderate	No	No	Arm 1	Cohort 2	171
Musculoskeletal discomfort	33	08/02/2017	Moderate	No	No	Arm 1	Cohort 2	171
Creatinine renal clearance decreased	38	01/03/2017	Moderate	No	No	Arm 1	Cohort 2	171
Influenza	3	11/10/2015	Moderate	No	No	Arm 2	Cohort 1	174
Weight Decreased	9	09/12/2015	Moderate	No	No	Arm 2	Cohort 1	174
Influenza	11	20/02/2016	Moderate	No	No	Arm 2	Cohort 1	174
Rash	12	.	Moderate	No	No	Arm 2	Cohort 1	174
Cholelithiasis	16	08/03/2016	Severe	Yes	No	Arm 2	Cohort 1	174
Gastroenteritis	18	12/04/2016	Moderate	No	No	Arm 2	Cohort 1	174
Weight Decreased	20	01/03/2016	Severe	No	No	Arm 2	Cohort 1	174
UTI	25	.	Moderate	No	No	Arm 2	Cohort 1	174
Upper Respiratory Infection	26	19/06/2016	Moderate	No	No	Arm 2	Cohort 1	174
Creatinine renal clearance decreased	3	14/10/2015	Moderate	No	No	Arm 2	Cohort 1	175
Creatinine renal clearance decreased	4	09/12/2015	Moderate	No	No	Arm 2	Cohort 1	175
Sinusitis	8	05/02/2016	Moderate	No	No	Arm 2	Cohort 1	175
Musculoskeletal discomfort	9	01/03/2016	Moderate	No	No	Arm 2	Cohort 1	175
Injection Site Reaction	6	15/05/2016	Moderate	No	Yes	Arm 1	Cohort 2	176
Injection Site Reaction	9	03/06/2016	Moderate	No	Yes	Arm 1	Cohort 2	176
Injection Site Reaction	10	07/06/2016	Moderate	No	Yes	Arm 1	Cohort 2	176
Inflammation	11	24/06/2016	Moderate	No	No	Arm 1	Cohort 2	176
Injection Site Reaction	15	05/08/2016	Moderate	No	Yes	Arm 1	Cohort 2	176
Injection Site Reaction	16	10/08/2016	Moderate	No	Yes	Arm 1	Cohort 2	176
Injection Site Reaction	22	27/09/2016	Moderate	No	Yes	Arm 1	Cohort 2	176
Nasopharyngitis	23	29/09/2016	Moderate	No	No	Arm 1	Cohort 2	176
Musculoskeletal discomfort	25	09/11/2016	Moderate	No	No	Arm 1	Cohort 2	176
Dermatitis	26	15/11/2016	Moderate	No	No	Arm 1	Cohort 2	176
Injection Site Reaction	27	22/11/2016	Moderate	No	Yes	Arm 1	Cohort 2	176
Injection Site Reaction	1	23/06/2016	Moderate	No	Yes	Arm 1	Cohort 2	178
Injection Site Reaction	2	15/07/2016	Moderate	No	Yes	Arm 1	Cohort 2	178
Injection Site Reaction	9	29/10/2016	Moderate	No	Yes	Arm 1	Cohort 2	178
Injection Site Reaction	4	03/07/2016	Moderate	No	Yes	Arm 1	Cohort 2	180
Injection Site Reaction	5	02/07/2016	Moderate	No	Yes	Arm 1	Cohort 2	180
Injection Site Reaction	9	29/07/2016	Moderate	No	Yes	Arm 1	Cohort 2	180
Headache	10	29/07/2016	Moderate	No	No	Arm 1	Cohort 2	180
Injection Site Reaction	13	24/09/2016	Moderate	No	Yes	Arm 1	Cohort 2	180
Lipase increased	15	26/10/2016	Severe	No	No	Arm 1	Cohort 2	180
Injection Site Reaction	16	22/11/2016	Moderate	No	Yes	Arm 1	Cohort 2	180
Musculoskeletal discomfort	17	22/11/2016	Moderate	No	No	Arm 1	Cohort 2	180
Headache	18	23/11/2016	Moderate	No	No	Arm 1	Cohort 2	180
Musculoskeletal discomfort	19	22/11/2016	Moderate	No	No	Arm 1	Cohort 2	180
Creatinine renal clearance decreased	20	21/12/2016	Moderate	No	No	Arm 1	Cohort 2	180
Headache	21	03/01/2017	Moderate	No	No	Arm 1	Cohort 2	180
Injection Site Reaction	22	12/01/2017	Moderate	No	Yes	Arm 1	Cohort 2	180
Injection Site Reaction	23	16/01/2017	Moderate	No	Yes	Arm 1	Cohort 2	180
Injection Site Reaction	24	13/01/2017	Moderate	No	Yes	Arm 1	Cohort 2	180
Musculoskeletal discomfort	19	11/02/2016	Moderate	No	No	Arm 1	Cohort 1	188
Injection Site Reaction	25	31/03/2016	Moderate	No	Yes	Arm 1	Cohort 1	188
Gastroenteritis	27	10/05/2016	Moderate	No	No	Arm 1	Cohort 1	188
Electrocardiogram QT prolonged	28	13/05/2016	Severe	No	No	Arm 1	Cohort 1	188
Injection Site Reaction	3	25/08/2015	Moderate	No	Yes	Arm 1	Cohort 1	191
Blood creatine phosphokinase increased	14	12/01/2016	Potentially life-threatening	No	No	Arm 1	Cohort 1	191
Aspartate aminotransferase increased	15	12/01/2016	Moderate	No	No	Arm 1	Cohort 1	191
Lipase increased	12	20/07/2016	Moderate	No	No	Arm 1	Cohort 2	192
Cellulitis	16	05/09/2016	Moderate	No	No	Arm 1	Cohort 2	192
Lipase increased	25	12/10/2016	Moderate	No	No	Arm 1	Cohort 2	192
Creatinine renal clearance decreased	8	06/10/2015	Moderate	No	No	Arm 2	Cohort 1	194
Musculoskeletal discomfort	7	26/08/2015	Moderate	No	No	Arm 1	Cohort 1	198
Creatinine renal clearance decreased	14	06/08/2015	Moderate	No	No	Arm 1	Cohort 1	198
Creatinine renal clearance decreased	22	17/02/2016	Moderate	No	No	Arm 1	Cohort 1	198
Lipase increased	3	12/06/2015	Moderate	No	No	Arm 2	Cohort 1	201
Lipase increased	7	07/10/2015	Severe	No	No	Arm 2	Cohort 1	201
Lipase increased	8	06/11/2015	Potentially life-threatening	No	No	Arm 2	Cohort 1	201
Chlamydial infection	14	04/04/2016	Moderate	No	No	Arm 1	Cohort 1	202
Influenza	15	11/06/2016	Moderate	No	No	Arm 1	Cohort 1	202
Injection Site Reaction	4	23/09/2015	Moderate	No	Yes	Arm 1	Cohort 1	206
Creatinine renal clearance decreased	13	21/12/2015	Moderate	No	No	Arm 1	Cohort 1	206
Femoroacetabular impingement	20	15/06/2016	Moderate	No	No	Arm 1	Cohort 1	206
Injury	22	15/04/2016	Moderate	No	No	Arm 1	Cohort 1	206
Creatinine renal clearance decreased	7	09/10/2015	Moderate	No	No	Arm 1	Cohort 1	208
Blood creatine phosphokinase increased	2	23/09/2015	Moderate	No	No	Arm 2	Cohort 1	209
Creatinine renal clearance decreased	4	15/10/2015	Moderate	No	No	Arm 2	Cohort 1	209
Blood creatinine increased	5	15/10/2015	Moderate	No	No	Arm 2	Cohort 1	209
Creatinine renal clearance decreased	10	13/04/2016	Moderate	No	No	Arm 2	Cohort 1	209
Creatinine renal clearance decreased	4	23/10/2015	Moderate	No	No	Arm 1	Cohort 1	210
Blood creatinine increased	5	24/11/2015	Moderate	No	No	Arm 1	Cohort 1	210
Creatinine renal clearance decreased	6	24/11/2015	Severe	No	No	Arm 1	Cohort 1	210
Hypersensitivity	6	13/11/2015	Moderate	No	No	Arm 1	Cohort 1	211
Sinusitis	9	03/01/2016	Moderate	No	No	Arm 1	Cohort 1	211
Musculoskeletal discomfort	11	27/01/2016	Moderate	No	No	Arm 1	Cohort 1	211
Musculoskeletal discomfort	12	30/01/2016	Moderate	No	No	Arm 1	Cohort 1	211
Rash	13	01/02/2016	Moderate	No	No	Arm 1	Cohort 1	211
Sinusitis	14	.	Moderate	No	No	Arm 1	Cohort 1	211
Pruritus	20	17/03/2016	Moderate	No	No	Arm 1	Cohort 1	211
Dermatitis	21	17/03/2016	Moderate	No	No	Arm 1	Cohort 1	211
Conjunctivitis	22	28/03/2016	Moderate	No	No	Arm 1	Cohort 1	211
Headache	23	24/04/2016	Severe	No	No	Arm 1	Cohort 1	211
Hypoglycaemia	25	05/05/2016	Moderate	No	No	Arm 1	Cohort 1	211
Bilirubin conjugated increased	26	04/02/2016	Severe	No	No	Arm 1	Cohort 1	211
Rash	27	13/04/2016	Moderate	No	No	Arm 1	Cohort 1	211
UTI	29	07/06/2016	Moderate	No	No	Arm 1	Cohort 1	211
Depression	10	30/06/2016	Moderate	No	No	Arm 2	Cohort 2	212
Reflux	4	05/06/2016	Moderate	No	No	Arm 2	Cohort 2	216
Cervicitis	6	15/06/2016	Moderate	No	No	Arm 2	Cohort 2	216
Bacterial vaginosis	7	15/06/2016	Moderate	No	No	Arm 2	Cohort 2	216
Allergic rhinitis	11	30/06/2016	Moderate	No	No	Arm 2	Cohort 2	216
Upper Respiratory Infection	13	10/09/2016	Moderate	No	No	Arm 2	Cohort 2	216
Creatinine renal clearance decreased	3	21/10/2015	Moderate	No	No	Arm 1	Cohort 1	218
Sinusitis	6	26/12/2015	Moderate	No	No	Arm 1	Cohort 1	218
Dysfunctional uterine bleeding	9	27/02/2016	Severe	No	No	Arm 1	Cohort 1	218
Infection parasitic	12	14/03/2016	Moderate	No	No	Arm 1	Cohort 1	218
Creatinine renal clearance decreased	13	26/01/2016	Moderate	No	No	Arm 1	Cohort 1	218
Pyrexia	18	23/03/2016	Moderate	No	No	Arm 1	Cohort 1	218
Dermatitis	21	17/05/2016	Moderate	No	No	Arm 1	Cohort 1	218
Blood creatinine increased	23	30/05/2016	Moderate	No	No	Arm 1	Cohort 1	218
Creatinine renal clearance decreased	24	30/05/2016	Moderate	No	No	Arm 1	Cohort 1	218
Ovarian cyst	25	24/06/2016	Moderate	No	No	Arm 1	Cohort 1	218
Pelvic inflammatory disease	26	10/06/2016	Moderate	No	No	Arm 1	Cohort 1	218
Vomiting	28	25/06/2016	Moderate	No	No	Arm 1	Cohort 1	218
Nausea	29	25/06/2016	Moderate	No	No	Arm 1	Cohort 1	218
Nasopharyngitis	4	09/06/2016	Moderate	No	No	Arm 1	Cohort 2	220
Nasopharyngitis	7	06/07/2016	Moderate	No	No	Arm 1	Cohort 2	220
Blood calcium decreased	9	13/07/2016	Moderate	No	No	Arm 1	Cohort 2	220
Creatinine renal clearance decreased	17	28/09/2016	Moderate	No	No	Arm 1	Cohort 2	220
Musculoskeletal discomfort	24	19/12/2016	Moderate	No	No	Arm 1	Cohort 2	220
Diarrhea	31	09/02/2017	Moderate	No	No	Arm 1	Cohort 2	220
Injection Site Reaction	5	21/05/2015	Moderate	No	Yes	Arm 1	Cohort 1	229
Creatinine renal clearance decreased	8	17/06/2015	Moderate	No	No	Arm 1	Cohort 1	229
Creatinine renal clearance decreased	11	23/09/2015	Moderate	No	No	Arm 1	Cohort 1	229
Creatinine renal clearance decreased	15	16/12/2015	Moderate	No	No	Arm 1	Cohort 1	229
Blood creatine phosphokinase increased	4	21/10/2015	Moderate	No	No	Arm 1	Cohort 1	230
Genital candidiasis	7	05/12/2015	Moderate	No	No	Arm 1	Cohort 1	230
Hyperglycaemia	3	08/10/2015	Moderate	No	No	Arm 1	Cohort 1	233
Creatinine renal clearance decreased	4	08/10/2015	Moderate	No	No	Arm 1	Cohort 1	233
Musculoskeletal discomfort	6	18/10/2015	Moderate	No	No	Arm 1	Cohort 1	233
Genital candidiasis	9	27/12/2015	Moderate	No	No	Arm 1	Cohort 1	233
Genital candidiasis	14	25/01/2016	Moderate	No	No	Arm 1	Cohort 1	233
Upper Respiratory Infection	15	08/03/2016	Moderate	No	No	Arm 1	Cohort 1	233
Creatinine renal clearance decreased	16	18/12/2015	Moderate	No	No	Arm 1	Cohort 1	233
Blood bilirubin increased	19	05/04/2016	Moderate	No	No	Arm 1	Cohort 1	233
Creatinine renal clearance decreased	20	06/06/2016	Moderate	No	No	Arm 1	Cohort 1	233
Blood creatinine increased	25	08/10/2015	Moderate	No	No	Arm 1	Cohort 1	233
Acute Kidney Injury	2	06/07/2015	Potentially life-threatening	Yes	No	Arm 1	Cohort 1	234
Toxicity to various agents	4	06/07/2015	Severe	No	No	Arm 1	Cohort 1	234
Musculoskeletal discomfort	5	06/07/2015	Moderate	No	No	Arm 1	Cohort 1	234
Musculoskeletal discomfort	6	06/07/2015	Moderate	No	No	Arm 1	Cohort 1	234
Laceration	9	25/07/2015	Moderate	No	No	Arm 1	Cohort 1	234
Headache	7	09/08/2015	Moderate	No	No	Arm 1	Cohort 1	236
Hypoglycaemia	14	28/08/2015	Moderate	No	No	Arm 1	Cohort 1	236
Creatinine renal clearance decreased	15	28/08/2015	Moderate	No	No	Arm 1	Cohort 1	236
Creatinine renal clearance decreased	19	13/11/2015	Moderate	No	No	Arm 1	Cohort 1	236
Blood creatinine increased	23	12/02/2016	Moderate	No	No	Arm 1	Cohort 1	236
Hypoglycaemia	2	09/09/2015	Moderate	No	No	Arm 1	Cohort 1	238
Xerosis	3	05/10/2015	Moderate	No	No	Arm 1	Cohort 1	238
Rash	5	05/10/2015	Moderate	No	No	Arm 1	Cohort 1	238
Hypoglycaemia	7	26/01/2016	Moderate	No	No	Arm 1	Cohort 1	238
Bilirubin conjugated increased	8	21/04/2016	Severe	No	No	Arm 1	Cohort 1	238
Dizziness/Vertigo	5	30/10/2015	Moderate	No	No	Arm 1	Cohort 1	240
Elevated Blood Pressure	7	30/10/2015	Moderate	No	No	Arm 1	Cohort 1	240
Vitamin D deficiency	8	04/11/2015	Moderate	No	No	Arm 1	Cohort 1	240
Creatinine renal clearance decreased	10	18/11/2015	Moderate	No	No	Arm 1	Cohort 1	240
Creatinine renal clearance decreased	11	07/03/2016	Moderate	No	No	Arm 1	Cohort 1	240
Pyrexia	12	20/03/2016	Moderate	No	No	Arm 1	Cohort 1	240
Blood creatinine increased	14	01/04/2016	Moderate	No	No	Arm 1	Cohort 1	240
UTI	2	31/08/2015	Moderate	No	No	Arm 1	Cohort 1	241
Hypoglycaemia	8	03/11/2015	Severe	No	No	Arm 1	Cohort 1	241
Dyspareunia	13	31/08/2015	Moderate	No	No	Arm 1	Cohort 1	241
Bilirubin conjugated increased	15	17/12/2015	Severe	No	No	Arm 1	Cohort 1	241
Alanine aminotransferase increased	16	23/12/2015	Moderate	No	No	Arm 1	Cohort 1	241
Alanine aminotransferase increased	24	08/02/2016	Severe	No	No	Arm 1	Cohort 1	241
Aspartate aminotransferase increased	25	08/02/2016	Moderate	No	No	Arm 1	Cohort 1	241
Influenza	26	12/02/2016	Moderate	No	No	Arm 1	Cohort 1	241
Gastroenteritis	29	13/03/2016	Moderate	No	No	Arm 1	Cohort 1	241
Alanine aminotransferase increased	36	05/05/2016	Severe	No	No	Arm 1	Cohort 1	241
Aspartate aminotransferase increased	37	05/05/2016	Moderate	No	No	Arm 1	Cohort 1	241
Hypoglycaemia	39	05/05/2016	Moderate	No	No	Arm 1	Cohort 1	241
Genitourinary tract gonococcal infection	40	15/03/2016	Moderate	No	No	Arm 1	Cohort 1	241
UTI	43	05/05/2016	Moderate	No	No	Arm 1	Cohort 1	241
Upper Respiratory Infection	45	30/05/2016	Moderate	No	No	Arm 1	Cohort 1	241
Nasopharyngitis	46	06/06/2016	Moderate	No	No	Arm 1	Cohort 1	241
Weight Decreased	47	10/06/2016	Moderate	No	No	Arm 1	Cohort 1	241
Creatinine renal clearance decreased	4	30/10/2015	Moderate	No	No	Arm 1	Cohort 1	242
Upper Respiratory Infection	14	29/02/2016	Moderate	No	No	Arm 1	Cohort 1	242
Infected bite	15	10/02/2016	Moderate	No	No	Arm 1	Cohort 1	242
Blood triglycerides increased	16	09/06/2016	Moderate	No	No	Arm 1	Cohort 1	242
Anxiety	14	12/11/2015	Moderate	No	No	Arm 1	Cohort 1	247
Insomnia	15	16/10/2015	Moderate	No	No	Arm 1	Cohort 1	247
Creatinine renal clearance decreased	16	18/11/2015	Moderate	No	No	Arm 1	Cohort 1	247
Blood cholesterol increased	17	06/01/2016	Severe	No	No	Arm 1	Cohort 1	247
Low density lipoprotein increased	18	06/01/2016	Severe	No	No	Arm 1	Cohort 1	247
Creatinine renal clearance decreased	11	24/08/2015	Moderate	No	No	Arm 1	Cohort 1	251
Electrocardiogram PR prolongation	12	24/08/2015	Moderate	No	No	Arm 1	Cohort 1	251
Headache	16	19/10/2015	Moderate	No	No	Arm 1	Cohort 1	251
Creatinine renal clearance decreased	18	27/10/2015	Moderate	No	No	Arm 1	Cohort 1	251
Dysfunctional uterine bleeding	5	12/09/2015	Moderate	No	No	Arm 1	Cohort 1	253
UTI	6	12/09/2015	Moderate	No	No	Arm 1	Cohort 1	253
Urticaria	10	03/12/2015	Moderate	No	No	Arm 1	Cohort 1	253
Injection Site Reaction	12	01/12/2015	Moderate	No	Yes	Arm 1	Cohort 1	253
Constipation	13	11/01/2016	Moderate	No	No	Arm 1	Cohort 1	253
Weight Decreased	17	06/01/2016	Moderate	No	No	Arm 1	Cohort 1	253
Creatinine renal clearance decreased	7	16/05/2016	Moderate	No	No	Arm 1	Cohort 2	254
Creatinine renal clearance decreased	12	13/07/2016	Moderate	No	No	Arm 1	Cohort 2	254
Genitourinary tract gonococcal infection	15	01/09/2016	Moderate	No	No	Arm 1	Cohort 2	254
Diarrhea	16	02/09/2016	Moderate	No	No	Arm 1	Cohort 2	254
Oropharyngeal gonococcal infection	18	02/09/2016	Moderate	No	No	Arm 1	Cohort 2	254
Upper Respiratory Infection	19	31/12/2016	Moderate	No	No	Arm 1	Cohort 2	254
Conjunctivitis	3	05/10/2015	Moderate	No	No	Arm 1	Cohort 1	255
Periorbital cellulitis	4	05/10/2015	Moderate	No	No	Arm 1	Cohort 1	255
Musculoskeletal discomfort	5	04/10/2015	Moderate	No	No	Arm 1	Cohort 1	255
Musculoskeletal discomfort	8	20/01/2016	Moderate	No	No	Arm 1	Cohort 1	255
Headache	18	24/03/2016	Moderate	No	No	Arm 1	Cohort 1	255
Dizziness/Vertigo	19	24/03/2016	Moderate	No	No	Arm 1	Cohort 1	255
Oropharyngeal pain	20	.	Moderate	No	No	Arm 1	Cohort 1	255
Abdominal pain	22	05/05/2016	Moderate	No	No	Arm 1	Cohort 1	255
Conjunctivitis	23	03/05/2016	Moderate	No	No	Arm 1	Cohort 1	255
Abdominal pain	25	24/06/2016	Moderate	No	No	Arm 1	Cohort 1	255
Hypoglycaemia	3	17/07/2015	Moderate	No	No	Arm 2	Cohort 1	258
Injection Site Reaction	3	26/06/2015	Moderate	No	Yes	Arm 1	Cohort 1	261
Blood creatinine increased	5	02/11/2015	Moderate	No	No	Arm 1	Cohort 1	261
Conjunctivitis	7	03/12/2015	Moderate	No	No	Arm 1	Cohort 1	261
Creatinine renal clearance decreased	10	02/09/2015	Moderate	No	No	Arm 2	Cohort 1	263
Creatinine renal clearance decreased	11	19/11/2015	Moderate	No	No	Arm 2	Cohort 1	263
Upper Respiratory Infection	13	27/01/2016	Moderate	No	No	Arm 2	Cohort 1	263
UTI	3	02/06/2016	Moderate	No	No	Arm 1	Cohort 2	293
Upper Respiratory Infection	17	30/10/2016	Moderate	No	No	Arm 1	Cohort 2	293
Upper Respiratory Infection	19	12/11/2016	Severe	No	No	Arm 1	Cohort 2	293
Conjunctivitis	22	01/12/2016	Moderate	No	No	Arm 1	Cohort 2	293
Injection Site Reaction	24	06/12/2016	Moderate	No	Yes	Arm 1	Cohort 2	293
Nasopharyngitis	25	04/12/2016	Moderate	No	No	Arm 1	Cohort 2	293
Pruritus	30	18/08/2016	Moderate	No	No	Arm 1	Cohort 2	293
Nasopharyngitis	31	23/01/2017	Moderate	No	No	Arm 1	Cohort 2	293
Eye pruritus	32	20/01/2017	Moderate	No	No	Arm 1	Cohort 2	293
Schistosomiasis	33	26/01/2017	Moderate	No	No	Arm 1	Cohort 2	293
Upper Respiratory Infection	36	08/04/2017	Moderate	No	No	Arm 1	Cohort 2	293
Musculoskeletal discomfort	12	14/08/2016	Moderate	No	No	Arm 1	Cohort 2	306
Musculoskeletal discomfort	13	16/08/2016	Moderate	No	No	Arm 1	Cohort 2	306
Creatinine renal clearance decreased	17	18/11/2016	Moderate	No	No	Arm 1	Cohort 2	306
Upper Respiratory Infection	3	26/04/2016	Moderate	No	No	Arm 1	Cohort 2	329
Allergic rhinitis	5	16/05/2016	Moderate	No	No	Arm 1	Cohort 2	329
Hypophosphataemia	7	26/07/2016	Moderate	No	No	Arm 1	Cohort 2	329
Influenza	8	23/08/2016	Moderate	No	No	Arm 1	Cohort 2	329
Creatinine renal clearance decreased	11	26/07/2016	Moderate	No	No	Arm 1	Cohort 2	329
Injection Site Reaction	2	22/01/2016	Severe	No	Yes	Arm 1	Cohort 2	337
Injection Site Reaction	11	16/02/2016	Moderate	No	Yes	Arm 1	Cohort 2	337
Injection Site Reaction	12	19/02/2016	Moderate	No	Yes	Arm 1	Cohort 2	337
Blood calcium increased	16	22/03/2016	Moderate	No	No	Arm 1	Cohort 2	337
Injection Site Reaction	17	12/04/2016	Moderate	No	Yes	Arm 1	Cohort 2	337
Injection Site Reaction	20	10/06/2016	Moderate	No	Yes	Arm 1	Cohort 2	337
Headache	22	10/06/2016	Moderate	No	No	Arm 1	Cohort 2	337
Injection Site Reaction	25	03/08/2016	Moderate	No	Yes	Arm 1	Cohort 2	337
Complication of device insertion	28	09/08/2016	Moderate	No	No	Arm 1	Cohort 2	337
Musculoskeletal discomfort	29	27/08/2016	Moderate	No	No	Arm 1	Cohort 2	337
Insomnia	31	22/09/2016	Moderate	No	No	Arm 1	Cohort 2	337
Nasopharyngitis	4	05/08/2016	Moderate	No	No	Arm 1	Cohort 2	344
Urethritis gonococcal	7	28/09/2016	Moderate	No	No	Arm 1	Cohort 2	344
Musculoskeletal discomfort	10	20/01/2017	Moderate	No	No	Arm 1	Cohort 2	344
Rash	11	17/01/2017	Moderate	No	No	Arm 1	Cohort 2	344
UTI	12	20/01/2017	Moderate	No	No	Arm 1	Cohort 2	344
Upper Respiratory Infection	3	13/06/2016	Moderate	No	No	Arm 1	Cohort 2	345
Nasopharyngitis	5	03/07/2016	Moderate	No	No	Arm 1	Cohort 2	345
Upper Respiratory Infection	10	27/08/2016	Moderate	No	No	Arm 1	Cohort 2	345
Conjunctivitis	11	.	Moderate	No	No	Arm 1	Cohort 2	345
Injury	21	20/11/2016	Moderate	No	No	Arm 1	Cohort 2	345
Musculoskeletal discomfort	25	27/12/2016	Moderate	No	No	Arm 1	Cohort 2	345
Upper Respiratory Infection	26	17/01/2017	Moderate	No	No	Arm 1	Cohort 2	345
Headache	1	18/07/2016	Moderate	No	No	Arm 1	Cohort 2	352
Upper Respiratory Infection	2	02/08/2016	Moderate	No	No	Arm 1	Cohort 2	352
Sensory loss	3	.	Severe	Yes	No	Arm 1	Cohort 2	352
Musculoskeletal discomfort	4	.	Severe	No	No	Arm 1	Cohort 2	352
Vaginal discharge	5	21/11/2016	Moderate	No	No	Arm 1	Cohort 2	352
Nasopharyngitis	4	03/04/2016	Moderate	No	No	Arm 1	Cohort 2	354
Nasopharyngitis	7	11/07/2016	Moderate	No	No	Arm 1	Cohort 2	354
Hypoglycaemia	8	19/07/2016	Moderate	No	No	Arm 1	Cohort 2	354
Creatinine renal clearance decreased	13	14/04/2016	Moderate	No	No	Arm 1	Cohort 2	354
Musculoskeletal discomfort	9	21/06/2016	Moderate	No	No	Arm 1	Cohort 2	361
Creatinine renal clearance decreased	10	30/06/2016	Moderate	No	No	Arm 1	Cohort 2	361
Upper Respiratory Infection	18	13/09/2016	Moderate	No	No	Arm 1	Cohort 2	361
Lipase increased	19	19/10/2016	Moderate	No	No	Arm 1	Cohort 2	361
Creatinine renal clearance decreased	21	27/10/2016	Moderate	No	No	Arm 1	Cohort 2	361
Lipase increased	28	22/02/2017	Moderate	No	No	Arm 1	Cohort 2	361
Upper Respiratory Infection	5	30/06/2016	Moderate	No	No	Arm 1	Cohort 2	365
Influenza	13	10/09/2016	Moderate	No	No	Arm 1	Cohort 2	365
Upper Respiratory Infection	15	02/10/2016	Moderate	No	No	Arm 1	Cohort 2	365
Upper Respiratory Infection	5	28/07/2016	Moderate	No	No	Arm 1	Cohort 2	379
Injection Site Reaction	8	31/07/2016	Moderate	No	Yes	Arm 1	Cohort 2	379
Upper Respiratory Infection	10	28/08/2016	Moderate	No	No	Arm 1	Cohort 2	379
Rash	11	10/09/2016	Moderate	No	No	Arm 1	Cohort 2	379
Musculoskeletal discomfort	20	17/12/2016	Moderate	No	No	Arm 1	Cohort 2	379
Creatinine renal clearance decreased	24	05/07/2016	Moderate	No	No	Arm 1	Cohort 2	379
Creatinine renal clearance decreased	6	18/07/2016	Moderate	No	No	Arm 2	Cohort 2	382
Depression	7	21/07/2016	Moderate	No	No	Arm 2	Cohort 2	382
Cervical dysplasia	10	09/09/2016	Moderate	No	No	Arm 2	Cohort 2	382
Creatinine renal clearance decreased	11	14/10/2016	Moderate	No	No	Arm 2	Cohort 2	382
Creatinine renal clearance decreased	15	29/11/2016	Moderate	No	No	Arm 2	Cohort 2	382
Haemoglobin decreased	19	01/02/2017	Moderate	No	No	Arm 2	Cohort 2	382
Gastroenteritis	2	22/05/2016	Moderate	No	No	Arm 1	Cohort 2	385
Creatinine renal clearance decreased	13	12/09/2016	Moderate	No	No	Arm 1	Cohort 2	385
Creatinine renal clearance decreased	18	14/12/2016	Moderate	No	No	Arm 1	Cohort 2	385
Conjunctivitis	20	06/01/2017	Moderate	No	No	Arm 1	Cohort 2	385
Upper Respiratory Infection	11	29/11/2016	Moderate	No	No	Arm 2	Cohort 2	391
Weight Decreased	16	27/01/2017	Moderate	No	No	Arm 2	Cohort 2	391
Creatinine renal clearance decreased	17	27/05/2016	Moderate	No	No	Arm 2	Cohort 2	391
Creatinine renal clearance decreased	18	02/11/2016	Moderate	No	No	Arm 2	Cohort 2	391
Gastroenteritis	1	16/05/2016	Moderate	No	No	Arm 1	Cohort 2	396
Injection Site Reaction	4	08/06/2016	Moderate	No	Yes	Arm 1	Cohort 2	396
Injection Site Reaction	5	09/06/2016	Moderate	No	Yes	Arm 1	Cohort 2	396
Upper Respiratory Infection	8	06/08/2016	Moderate	No	No	Arm 1	Cohort 2	396
Injection Site Reaction	9	03/08/2016	Moderate	No	Yes	Arm 1	Cohort 2	396
Creatinine renal clearance decreased	11	31/08/2016	Moderate	No	No	Arm 1	Cohort 2	396
Injection Site Reaction	13	28/09/2016	Moderate	No	Yes	Arm 1	Cohort 2	396
Musculoskeletal discomfort	14	02/10/2016	Moderate	No	No	Arm 1	Cohort 2	396
Headache	15	02/10/2016	Moderate	No	No	Arm 1	Cohort 2	396
Injection Site Reaction	16	23/11/2016	Moderate	No	Yes	Arm 1	Cohort 2	396
Injection Site Reaction	18	27/11/2016	Moderate	No	Yes	Arm 1	Cohort 2	396
Fatigue	19	26/11/2016	Moderate	No	No	Arm 1	Cohort 2	396
Headache	20	26/11/2016	Moderate	No	No	Arm 1	Cohort 2	396
Nasopharyngitis	21	01/01/2017	Moderate	No	No	Arm 1	Cohort 2	396
Injection Site Reaction	7	18/05/2016	Moderate	No	Yes	Arm 1	Cohort 2	412
Injection Site Reaction	8	18/05/2016	Moderate	No	Yes	Arm 1	Cohort 2	412
Injection Site Reaction	9	21/05/2016	Moderate	No	Yes	Arm 1	Cohort 2	412
Influenza	10	21/05/2016	Moderate	No	No	Arm 1	Cohort 2	412
Creatinine renal clearance decreased	13	21/06/2016	Moderate	No	No	Arm 1	Cohort 2	412
Fatigue	14	17/07/2016	Moderate	No	No	Arm 1	Cohort 2	412
Injection Site Reaction	15	18/07/2016	Moderate	No	Yes	Arm 1	Cohort 2	412
Cellulitis	19	22/08/2016	Moderate	No	No	Arm 1	Cohort 2	412
Upper Respiratory Infection	20	20/08/2016	Moderate	No	No	Arm 1	Cohort 2	412
Upper Respiratory Infection	24	30/09/2016	Moderate	No	No	Arm 1	Cohort 2	412
Creatinine renal clearance decreased	25	04/10/2016	Moderate	No	No	Arm 1	Cohort 2	412
Upper Respiratory Infection	26	28/10/2016	Moderate	No	No	Arm 1	Cohort 2	412
Creatinine renal clearance decreased	28	21/11/2016	Moderate	No	No	Arm 1	Cohort 2	412
Hypoglycaemia	4	28/03/2016	Moderate	No	No	Arm 1	Cohort 2	417
Injection Site Reaction	7	18/03/2016	Moderate	No	Yes	Arm 1	Cohort 2	417
Injection Site Reaction	8	18/03/2016	Moderate	No	Yes	Arm 1	Cohort 2	417
Creatinine renal clearance decreased	21	10/10/2016	Moderate	No	No	Arm 1	Cohort 2	417
Hypoglycaemia	8	02/06/2016	Moderate	No	No	Arm 1	Cohort 2	441
Hypoglycaemia	10	14/09/2016	Moderate	No	No	Arm 1	Cohort 2	441
Nasopharyngitis	2	14/06/2016	Moderate	No	No	Arm 1	Cohort 2	457
Abdominal pain	6	01/10/2016	Moderate	No	No	Arm 1	Cohort 2	457
UTI	7	01/10/2016	Moderate	No	No	Arm 1	Cohort 2	457
Diarrhea	8	01/10/2016	Moderate	No	No	Arm 1	Cohort 2	457
Platelet count decreased	10	04/10/2016	Moderate	No	No	Arm 1	Cohort 2	457
Nasopharyngitis	11	31/10/2016	Moderate	No	No	Arm 1	Cohort 2	457
Headache	15	28/12/2016	Moderate	No	No	Arm 1	Cohort 2	457
Headache	17	23/01/2017	Moderate	No	No	Arm 1	Cohort 2	457
Oropharyngeal pain	18	22/01/2017	Moderate	No	No	Arm 1	Cohort 2	457
UTI	19	24/01/2017	Moderate	No	No	Arm 1	Cohort 2	457
UTI	20	10/02/2017	Moderate	No	No	Arm 1	Cohort 2	457
Chest pain	21	01/04/2017	Moderate	No	No	Arm 1	Cohort 2	457
Creatinine renal clearance decreased	25	23/06/2016	Moderate	No	No	Arm 1	Cohort 2	457
Creatinine renal clearance decreased	27	04/10/2016	Moderate	No	No	Arm 1	Cohort 2	457
Creatinine renal clearance decreased	28	02/11/2016	Moderate	No	No	Arm 1	Cohort 2	457
Creatinine renal clearance decreased	29	06/12/2016	Moderate	No	No	Arm 1	Cohort 2	457
Creatinine renal clearance decreased	30	24/01/2017	Moderate	No	No	Arm 1	Cohort 2	457
Musculoskeletal discomfort	1	17/02/2016	Moderate	No	No	Arm 1	Cohort 2	458
Musculoskeletal discomfort	6	08/05/2016	Moderate	No	No	Arm 1	Cohort 2	458
Injection Site Reaction	9	10/05/2016	Moderate	No	Yes	Arm 1	Cohort 2	458
Creatinine renal clearance decreased	10	30/05/2016	Moderate	No	No	Arm 1	Cohort 2	458
Creatinine renal clearance decreased	16	23/09/2016	Moderate	No	No	Arm 1	Cohort 2	458
Bilirubin conjugated increased	4	18/04/2016	Severe	No	No	Arm 1	Cohort 2	487
Vaginal discharge	5	.	Moderate	No	No	Arm 1	Cohort 2	487
Hypoglycaemia	7	28/07/2016	Moderate	No	No	Arm 1	Cohort 2	487
Injection Site Reaction	9	23/08/2016	Moderate	No	Yes	Arm 1	Cohort 2	487
Pelvic inflammatory disease	10	28/08/2016	Moderate	No	No	Arm 1	Cohort 2	487
Conjunctivitis	11	30/08/2016	Moderate	No	No	Arm 1	Cohort 2	487
Creatinine renal clearance decreased	13	18/04/2016	Moderate	No	No	Arm 1	Cohort 2	487
Tooth abscess	6	23/06/2016	Moderate	No	No	Arm 1	Cohort 2	489
Creatinine renal clearance decreased	10	21/10/2016	Moderate	No	No	Arm 1	Cohort 2	489
Blood creatinine increased	11	18/11/2016	Severe	No	No	Arm 1	Cohort 2	489
Creatinine renal clearance decreased	12	18/11/2016	Severe	No	No	Arm 1	Cohort 2	489
Elevated Blood Pressure	3	08/06/2016	Moderate	No	No	Arm 1	Cohort 2	499
Nausea	9	13/06/2016	Moderate	No	No	Arm 1	Cohort 2	499
Elevated Blood Pressure	12	22/06/2016	Moderate	No	No	Arm 1	Cohort 2	499
Infection parasitic	13	13/06/2016	Moderate	No	No	Arm 1	Cohort 2	499
Conjunctivitis	14	08/08/2016	Moderate	No	No	Arm 1	Cohort 2	499
Musculoskeletal discomfort	15	11/08/2016	Moderate	No	No	Arm 1	Cohort 2	499
Laryngitis bacterial	18	03/11/2016	Moderate	No	No	Arm 1	Cohort 2	499
Laryngitis bacterial	19	07/11/2016	Severe	Yes	No	Arm 1	Cohort 2	499
Sinusitis	20	08/11/2016	Moderate	No	No	Arm 1	Cohort 2	499
Injection Site Reaction	24	03/12/2016	Moderate	No	Yes	Arm 1	Cohort 2	499
Musculoskeletal discomfort	25	03/12/2016	Moderate	No	No	Arm 1	Cohort 2	499
Dermatitis	27	26/12/2016	Moderate	No	No	Arm 1	Cohort 2	499
Upper Respiratory Infection	5	08/04/2016	Moderate	No	No	Arm 2	Cohort 2	506
Creatinine renal clearance decreased	6	03/06/2016	Moderate	No	No	Arm 2	Cohort 2	506
Nasopharyngitis	7	03/07/2016	Moderate	No	No	Arm 2	Cohort 2	506
Elevated Blood Pressure	9	01/11/2016	Moderate	No	No	Arm 2	Cohort 2	506
Creatinine renal clearance decreased	10	18/11/2016	Moderate	No	No	Arm 2	Cohort 2	506
Headache	7	22/04/2016	Moderate	No	No	Arm 2	Cohort 2	508
Lipase increased	8	03/05/2016	Moderate	No	No	Arm 2	Cohort 2	508
Diarrhea	12	05/08/2016	Moderate	No	No	Arm 2	Cohort 2	508
Influenza	1	11/05/2016	Moderate	No	No	Arm 1	Cohort 2	530
Injection Site Reaction	2	09/05/2016	Moderate	No	Yes	Arm 1	Cohort 2	530
Upper Respiratory Infection	6	.	Moderate	No	No	Arm 1	Cohort 2	530
Rash	15	04/12/2016	Moderate	No	No	Arm 1	Cohort 2	530
Injection Site Reaction	2	31/03/2016	Moderate	No	Yes	Arm 1	Cohort 2	548
Injection Site Reaction	3	31/03/2016	Moderate	No	Yes	Arm 1	Cohort 2	548
Musculoskeletal discomfort	5	06/06/2016	Moderate	No	No	Arm 1	Cohort 2	548
Creatinine renal clearance decreased	11	12/08/2016	Moderate	No	No	Arm 1	Cohort 2	548
Creatinine renal clearance decreased	12	02/09/2016	Moderate	No	No	Arm 1	Cohort 2	548
Injection Site Reaction	14	11/10/2016	Moderate	No	Yes	Arm 1	Cohort 2	548
Injection Site Reaction	15	10/10/2016	Moderate	No	Yes	Arm 1	Cohort 2	548
Influenza	17	25/10/2016	Moderate	No	No	Arm 1	Cohort 2	548
Blood creatine phosphokinase increased	19	13/01/2017	Potentially life-threatening	No	No	Arm 1	Cohort 2	602
Creatinine renal clearance decreased	9	01/07/2016	Moderate	No	No	Arm 2	Cohort 2	614
Musculoskeletal discomfort	12	13/11/2016	Moderate	No	No	Arm 2	Cohort 2	614
Injection Site Reaction	2	25/02/2016	Moderate	No	Yes	Arm 1	Cohort 2	621
Injection Site Reaction	8	25/03/2016	Moderate	No	Yes	Arm 1	Cohort 2	621
Injection Site Reaction	9	26/03/2016	Moderate	No	Yes	Arm 1	Cohort 2	621
Creatinine renal clearance decreased	10	08/04/2016	Moderate	No	No	Arm 1	Cohort 2	621
Injection Site Reaction	13	21/05/2016	Moderate	No	Yes	Arm 1	Cohort 2	621
Toothache	14	17/05/2016	Moderate	No	No	Arm 1	Cohort 2	621
Injection Site Reaction	21	12/09/2016	Moderate	No	Yes	Arm 1	Cohort 2	621
Injection Site Reaction	23	12/09/2016	Moderate	No	Yes	Arm 1	Cohort 2	621
Dysfunctional uterine bleeding	24	30/09/2016	Moderate	No	No	Arm 1	Cohort 2	621
Umbilical hernia	26	20/12/2016	Moderate	No	No	Arm 1	Cohort 2	621
Hypoglycaemia	9	28/06/2016	Moderate	No	No	Arm 1	Cohort 2	642
Gastroenteritis	11	14/07/2016	Moderate	No	No	Arm 1	Cohort 2	642
Headache	14	03/09/2016	Moderate	No	No	Arm 1	Cohort 2	642
UTI	16	29/09/2016	Moderate	No	No	Arm 1	Cohort 2	642
Headache	17	08/11/2016	Moderate	No	No	Arm 1	Cohort 2	642
UTI	18	07/11/2016	Moderate	No	No	Arm 1	Cohort 2	642
Gastroenteritis	20	29/11/2016	Moderate	No	No	Arm 1	Cohort 2	642
Musculoskeletal discomfort	3	22/05/2016	Moderate	No	No	Arm 1	Cohort 2	646
Pyrexia	5	22/05/2016	Moderate	No	No	Arm 1	Cohort 2	646
Hyperglycaemia	14	21/12/2016	Moderate	No	No	Arm 1	Cohort 2	646
Fatigue	6	30/05/2016	Moderate	No	No	Arm 1	Cohort 2	655
Headache	7	30/05/2016	Moderate	No	No	Arm 1	Cohort 2	655
Injection Site Reaction	9	29/06/2016	Moderate	No	Yes	Arm 1	Cohort 2	655
Injection Site Reaction	10	29/06/2016	Moderate	No	Yes	Arm 1	Cohort 2	655
Headache	2	21/05/2016	Moderate	No	No	Arm 1	Cohort 2	664
Influenza	16	11/01/2017	Moderate	No	No	Arm 1	Cohort 2	664
Injection Site Reaction	4	19/02/2016	Moderate	No	Yes	Arm 1	Cohort 2	734
Creatinine renal clearance decreased	11	04/04/2016	Moderate	No	No	Arm 1	Cohort 2	734
Sinusitis	13	20/04/2016	Moderate	No	No	Arm 1	Cohort 2	734
Creatinine renal clearance decreased	14	21/06/2016	Moderate	No	No	Arm 1	Cohort 2	734
Nasopharyngitis	15	20/06/2016	Moderate	No	No	Arm 1	Cohort 2	734
Allergic rhinitis	22	12/08/2016	Moderate	No	No	Arm 1	Cohort 2	734
Musculoskeletal discomfort	23	29/08/2016	Moderate	No	No	Arm 1	Cohort 2	734
Upper Respiratory Infection	24	14/09/2016	Moderate	No	No	Arm 1	Cohort 2	734
Allergic rhinitis	25	12/11/2016	Moderate	No	No	Arm 1	Cohort 2	734
Hyperglycaemia	3	24/03/2016	Moderate	No	No	Arm 1	Cohort 2	757
Hyperglycaemia	5	07/07/2016	Moderate	No	No	Arm 1	Cohort 2	757
Upper Respiratory Infection	6	09/07/2016	Moderate	No	No	Arm 1	Cohort 2	757
Creatinine renal clearance decreased	10	16/06/2016	Moderate	No	No	Arm 2	Cohort 2	765
Creatinine renal clearance decreased	15	11/10/2016	Moderate	No	No	Arm 2	Cohort 2	765
Insomnia	16	11/10/2016	Moderate	No	No	Arm 2	Cohort 2	765
Upper Respiratory Infection	18	01/01/2017	Moderate	No	No	Arm 2	Cohort 2	765
Malaria	4	13/05/2016	Moderate	No	No	Arm 2	Cohort 2	778
Otitis media bacterial	10	18/11/2016	Moderate	No	No	Arm 2	Cohort 2	778
Creatinine renal clearance decreased	5	05/04/2016	Moderate	No	No	Arm 1	Cohort 2	794
Influenza	6	24/04/2016	Moderate	No	No	Arm 1	Cohort 2	794
Creatinine renal clearance decreased	9	06/07/2016	Moderate	No	No	Arm 1	Cohort 2	794
Infected bite	10	10/08/2016	Moderate	No	No	Arm 1	Cohort 2	794
Neutrophil count decreased	12	23/08/2016	Moderate	No	No	Arm 1	Cohort 2	794
Creatinine renal clearance decreased	13	23/08/2016	Moderate	No	No	Arm 1	Cohort 2	794
Blood creatinine increased	14	23/08/2016	Moderate	No	No	Arm 1	Cohort 2	794
Lipase increased	15	04/10/2016	Moderate	No	No	Arm 1	Cohort 2	794
Headache	8	13/06/2016	Moderate	No	No	Arm 1	Cohort 2	801
Night blindness	10	.	Moderate	No	No	Arm 1	Cohort 2	801
Abdominal pain	11	25/07/2016	Moderate	No	No	Arm 1	Cohort 2	801
Injection Site Reaction	18	03/09/2016	Moderate	No	Yes	Arm 1	Cohort 2	801
Injection Site Reaction	19	02/09/2016	Moderate	No	Yes	Arm 1	Cohort 2	801
Blood creatinine increased	30	16/11/2016	Severe	No	No	Arm 1	Cohort 2	801
Creatinine renal clearance decreased	31	28/04/2016	Moderate	No	No	Arm 1	Cohort 2	801
Pruritus	3	.	Moderate	No	No	Arm 1	Cohort 2	804
Influenza	4	30/07/2016	Moderate	No	No	Arm 1	Cohort 2	804
Creatinine renal clearance decreased	9	05/12/2016	Moderate	No	No	Arm 1	Cohort 2	804
Creatinine renal clearance decreased	12	18/04/2016	Moderate	No	No	Arm 1	Cohort 2	804
Creatinine renal clearance decreased	13	11/05/2016	Moderate	No	No	Arm 1	Cohort 2	804
Creatinine renal clearance decreased	14	08/07/2016	Moderate	No	No	Arm 1	Cohort 2	804
Injection Site Reaction	3	19/05/2016	Moderate	No	Yes	Arm 1	Cohort 2	809
Injection Site Reaction	4	19/05/2016	Moderate	No	Yes	Arm 1	Cohort 2	809
Creatinine renal clearance decreased	7	11/08/2016	Severe	No	No	Arm 1	Cohort 2	809
Blood creatinine increased	10	11/08/2016	Moderate	No	No	Arm 1	Cohort 2	809
Creatinine renal clearance decreased	13	06/10/2016	Moderate	No	No	Arm 1	Cohort 2	809
Blood magnesium decreased	16	06/12/2016	Moderate	No	No	Arm 1	Cohort 2	809
Creatinine renal clearance decreased	17	06/12/2016	Severe	No	No	Arm 1	Cohort 2	809
Blood creatinine increased	18	06/12/2016	Severe	No	No	Arm 1	Cohort 2	809
Influenza	19	28/12/2016	Moderate	No	No	Arm 1	Cohort 2	809
Oral herpes	9	28/06/2016	Moderate	No	No	Arm 1	Cohort 2	823
Injection Site Reaction	12	13/08/2016	Moderate	No	Yes	Arm 1	Cohort 2	823
Creatinine renal clearance decreased	20	30/11/2016	Moderate	No	No	Arm 1	Cohort 2	823
Musculoskeletal discomfort	22	.	Moderate	No	No	Arm 1	Cohort 2	823
Upper Respiratory Infection	24	14/02/2017	Moderate	No	No	Arm 1	Cohort 2	823
Conjunctivitis	25	04/02/2017	Moderate	No	No	Arm 1	Cohort 2	823
Musculoskeletal discomfort	27	30/03/2017	Moderate	No	No	Arm 1	Cohort 2	823
Headache	28	28/03/2017	Moderate	No	No	Arm 1	Cohort 2	823
Injection Site Reaction	2	27/02/2016	Moderate	No	Yes	Arm 1	Cohort 2	837
Injection Site Reaction	7	23/03/2016	Moderate	No	Yes	Arm 1	Cohort 2	837
Creatinine renal clearance decreased	8	05/04/2016	Moderate	No	No	Arm 1	Cohort 2	837
Injection Site Reaction	13	19/05/2016	Moderate	No	Yes	Arm 1	Cohort 2	837
Injection Site Reaction	14	25/05/2016	Moderate	No	Yes	Arm 1	Cohort 2	837
Creatinine renal clearance decreased	18	13/07/2016	Moderate	No	No	Arm 1	Cohort 2	837
Injection Site Reaction	19	15/07/2016	Moderate	No	Yes	Arm 1	Cohort 2	837
Headache	21	16/07/2016	Moderate	No	No	Arm 1	Cohort 2	837
Hypoglycaemia	25	05/09/2016	Moderate	No	No	Arm 1	Cohort 2	837
Injection Site Reaction	26	13/09/2016	Moderate	No	Yes	Arm 1	Cohort 2	837
Injection Site Reaction	27	06/09/2016	Moderate	No	Yes	Arm 1	Cohort 2	837
Rash	29	28/09/2016	Moderate	No	No	Arm 1	Cohort 2	837
Lipase increased	30	09/05/2016	Moderate	No	No	Arm 1	Cohort 2	837
Gastroenteritis	4	04/03/2016	Moderate	No	No	Arm 1	Cohort 2	848
Ear pain	5	.	Severe	No	No	Arm 1	Cohort 2	848
Musculoskeletal discomfort	9	12/04/2016	Moderate	No	No	Arm 1	Cohort 2	848
Headache	13	25/07/2016	Moderate	No	No	Arm 1	Cohort 2	848
Amylase increased	8	02/03/2016	Moderate	No	No	Arm 1	Cohort 2	849
Creatinine renal clearance decreased	9	22/04/2016	Moderate	No	No	Arm 1	Cohort 2	857
Creatinine renal clearance decreased	14	16/08/2016	Moderate	No	No	Arm 1	Cohort 2	857
Creatinine renal clearance decreased	16	16/09/2016	Moderate	No	No	Arm 1	Cohort 2	857
Blood creatinine increased	18	26/08/2016	Moderate	No	No	Arm 1	Cohort 2	857
Creatinine renal clearance decreased	21	02/11/2016	Moderate	No	No	Arm 1	Cohort 2	857
Creatinine renal clearance decreased	10	05/10/2016	Moderate	No	No	Arm 1	Cohort 2	874
Creatinine renal clearance decreased	13	21/12/2016	Moderate	No	No	Arm 1	Cohort 2	878
Lipase increased	17	19/01/2017	Severe	No	No	Arm 1	Cohort 2	878
Lipase increased	18	17/02/2017	Moderate	No	No	Arm 1	Cohort 2	878
Creatinine renal clearance decreased	19	17/02/2017	Moderate	No	No	Arm 1	Cohort 2	878
Upper Respiratory Infection	3	10/06/2016	Moderate	No	No	Arm 1	Cohort 2	883
Injection Site Reaction	4	06/06/2016	Moderate	No	Yes	Arm 1	Cohort 2	883
Injection Site Reaction	7	04/07/2016	Moderate	No	Yes	Arm 1	Cohort 2	883
Injection Site Reaction	8	04/07/2016	Moderate	No	Yes	Arm 1	Cohort 2	883
Nasopharyngitis	9	05/08/2016	Moderate	No	No	Arm 1	Cohort 2	883
Injection Site Reaction	10	30/08/2016	Moderate	No	Yes	Arm 1	Cohort 2	883
Injection Site Reaction	11	30/08/2016	Moderate	No	Yes	Arm 1	Cohort 2	883
Constipation	12	02/09/2016	Moderate	No	No	Arm 1	Cohort 2	883
Nasopharyngitis	14	08/11/2016	Moderate	No	No	Arm 1	Cohort 2	883
Injection Site Reaction	15	26/10/2016	Moderate	No	Yes	Arm 1	Cohort 2	883
Injection Site Reaction	16	29/10/2016	Moderate	No	Yes	Arm 1	Cohort 2	883
Pyrexia	17	22/12/2016	Moderate	No	No	Arm 1	Cohort 2	883
Injection Site Reaction	18	21/12/2016	Moderate	No	Yes	Arm 1	Cohort 2	883
Constipation	19	03/01/2017	Moderate	No	No	Arm 1	Cohort 2	883
Nasopharyngitis	21	08/02/2017	Moderate	No	No	Arm 1	Cohort 2	883
Nasopharyngitis	22	23/02/2017	Moderate	No	No	Arm 1	Cohort 2	883
Upper Respiratory Infection	4	.	Moderate	No	No	Arm 2	Cohort 2	898
Upper Respiratory Infection	8	12/02/2017	Moderate	No	No	Arm 2	Cohort 2	898
Hypophosphataemia	12	14/09/2016	Moderate	No	No	Arm 1	Cohort 2	908
Musculoskeletal discomfort	13	29/10/2016	Moderate	No	No	Arm 1	Cohort 2	908
UTI	19	20/02/2017	Moderate	No	No	Arm 1	Cohort 2	908
Blood creatine phosphokinase increased	6	03/11/2016	Severe	No	No	Arm 2	Cohort 2	913
Creatinine renal clearance decreased	10	02/09/2016	Moderate	No	No	Arm 1	Cohort 2	917
Creatinine renal clearance decreased	11	03/11/2016	Moderate	No	No	Arm 1	Cohort 2	917
Blood creatinine increased	12	03/11/2016	Moderate	No	No	Arm 1	Cohort 2	917
Upper Respiratory Infection	16	11/02/2017	Moderate	No	No	Arm 1	Cohort 2	917
Injection Site Reaction	6	29/06/2016	Moderate	No	Yes	Arm 1	Cohort 2	942
Creatinine renal clearance decreased	8	27/07/2016	Moderate	No	No	Arm 1	Cohort 2	942
Creatinine renal clearance decreased	16	13/01/2017	Moderate	No	No	Arm 1	Cohort 2	942
Upper Respiratory Infection	17	05/01/2017	Moderate	No	No	Arm 1	Cohort 2	942
Gastroenteritis	4	03/07/2016	Moderate	No	No	Arm 1	Cohort 2	957
Creatinine renal clearance decreased	6	29/07/2016	Moderate	No	No	Arm 1	Cohort 2	957
Creatinine renal clearance decreased	10	26/08/2016	Severe	No	No	Arm 1	Cohort 2	957
Creatinine renal clearance decreased	12	28/10/2016	Moderate	No	No	Arm 1	Cohort 2	957
Bacterial vaginosis	16	09/01/2017	Moderate	No	No	Arm 1	Cohort 2	957
Creatinine renal clearance decreased	19	13/01/2017	Moderate	No	No	Arm 1	Cohort 2	957
Injection Site Reaction	6	02/07/2016	Moderate	No	Yes	Arm 1	Cohort 2	967
Genital candidiasis	8	14/09/2016	Moderate	No	No	Arm 1	Cohort 2	967
Creatinine renal clearance decreased	9	16/09/2016	Moderate	No	No	Arm 1	Cohort 2	967
Injection Site Reaction	10	24/09/2016	Moderate	No	Yes	Arm 1	Cohort 2	967
Injection Site Reaction	11	24/09/2016	Moderate	No	Yes	Arm 1	Cohort 2	967
Creatinine renal clearance decreased	13	26/10/2016	Moderate	No	No	Arm 1	Cohort 2	967
Injection Site Reaction	14	21/11/2016	Moderate	No	Yes	Arm 1	Cohort 2	967
Musculoskeletal discomfort	16	21/11/2016	Moderate	No	No	Arm 1	Cohort 2	967
Creatinine renal clearance decreased	17	21/12/2016	Moderate	No	No	Arm 1	Cohort 2	967
Diarrhea	18	19/02/2017	Moderate	No	No	Arm 1	Cohort 2	967
Creatinine renal clearance decreased	20	21/02/2017	Moderate	No	No	Arm 1	Cohort 2	967
