# Supplementary material for: Safety, tolerability, and pharmacokinetics of long-acting injectable cabotegravir in low-risk HIV-uninfected individuals: HPTN 077, a phase 2a randomized controlled trial
Source: PLoS Med. 2018 Nov 8;15(11):e1002690. doi: 10.1371/journal.pmed.1002690 (PMC6224042; doi:10.1371/journal.pmed.1002690)
Supplement: S1 Data — (ZIP) [file pmed.1002690.s002.zip › d_demo_external.csv]

race	Age at Enrollment	cohort	bmi	arm	7.Latino/a or Hispanic	2.Sex at birth	3.Self-ID gender	2.Weight	region	transgender	uid
Non-hispanic Black	29	Cohort 1	33.4259	CAB	No	Male	male	107.1	US		3
Non-hispanic Black	42	Cohort 1	30.2844	Placebo	No	Female	female	73.7	Non-US		7
Non-hispanic Black	20	Cohort 1	31.7647	CAB	No	Female	female	91.8	Non-US		8
Non-hispanic Black	54	Cohort 1	22.0735	CAB	No	Male	male	67.6	US		12
Latino	41	Cohort 1	27.3138	CAB	Yes	Female	female	70.8	Non-US		13
Non-hispanic White	40	Cohort 1	39.3367	CAB	No	Female	female	105.8	US		14
Non-hispanic White	26	Cohort 1	16.4731	CAB	No	Female	female	42.7	US		17
Latino	59	Cohort 1	32.7776	CAB	Yes	Male	male	98.1	US		18
Non-hispanic Black	24	Cohort 1	26.1002	CAB	No	Female	female	56.4	Non-US		19
Non-hispanic Black	23	Cohort 2	25.6896	CAB	No	Female	female	76.0	US		21
Non-hispanic White	26	Cohort 1	24.7662	CAB	No	Female	female	69.9	US		25
Latino	20	Cohort 1	18.1571	CAB	Yes	Female	female	41.4	Non-US		26
Non-hispanic White	28	Cohort 1	33.6949	CAB	No	Female	other	82.0	US	Male	27
Latino	32	Cohort 1	27.8926	CAB	Yes	Male	male	86.4	Non-US		29
Non-hispanic White	33	Cohort 1	25.0259	CAB	No	Male	male	74.9	US		33
Latino	24	Cohort 1	24.9153	Placebo	Yes	Male	male	89.0	Non-US		36
Non-hispanic mixed/other	34	Cohort 1	24.6355	Placebo	No	Female	female	61.5	US		37
Non-hispanic Asian	53	Cohort 1	27.8857	Placebo	No	Male	male	85.4	US		40
Non-hispanic Black	22	Cohort 1	33.9556	Placebo	No	Female	female	76.4	Non-US		41
Latino	23	Cohort 1	26.6049	CAB	Yes	Male	male	86.2	Non-US		43
Latino	24	Cohort 2	24.8012	CAB	Yes	Female	female	62.7	US		44
Non-hispanic Black	32	Cohort 2	28.1094	Placebo	No	Female	female	59.1	Non-US		45
Non-hispanic White	44	Cohort 1	36.8980	CAB	No	Female	female	113.0	US		46
Latino	25	Cohort 1	23.3849	CAB	Yes	Male	male	70.8	Non-US		47
Latino	28	Cohort 1	34.2493	CAB	Yes	Female	female	85.5	US		48
Non-hispanic White	20	Cohort 1	24.0832	CAB	No	Male	male	74.6	US		51
Non-hispanic White	29	Cohort 1	20.8984	CAB	No	Female	female	53.5	US		58
Latino	36	Cohort 2	33.3436	CAB	Yes	Female	female	97.5	Non-US		60
Non-hispanic White	29	Cohort 1	21.9316	Placebo	No	Male	male	66.4	US		62
Non-hispanic Black	19	Cohort 1	23.9766	CAB	No	Female	female	59.1	US		63
Non-hispanic Black	27	Cohort 1	24.4245	CAB	No	Male	male	74.8	US		64
Non-hispanic Black	33	Cohort 1	40.4000	CAB	No	Female	female	90.9	Non-US		66
Latino	32	Cohort 1	28.9662	CAB	Yes	Female	female	84.7	Non-US		67
Latino	46	Cohort 1	42.4974	CAB	Yes	Female	female	102.1	Non-US		69
Latino	48	Cohort 1	20.8457	CAB	Yes	Female	female	52.7	US		71
Non-hispanic Black	33	Cohort 1	25.3440	Placebo	No	Male	male	80.3	US		72
Non-hispanic White	37	Cohort 1	20.4635	Placebo	No	Female	female	49.8	US		75
Non-hispanic White	35	Cohort 1	23.1266	CAB	No	Male	male	74.1	US		76
Latino	56	Cohort 1	29.1114	CAB	Yes	Female	female	76.4	Non-US		78
Non-hispanic Black	26	Cohort 1	50.0728	CAB	No	Female	female	120.3	Non-US		81
Non-hispanic Black	21	Cohort 1	31.9559	Placebo	No	Female	female	87.0	Non-US		84
Non-hispanic Black	21	Cohort 1	42.8051	CAB	No	Female	female	97.6	Non-US		86
Non-hispanic Black	22	Cohort 1	28.3824	CAB	No	Female	female	60.5	Non-US		88
Latino	38	Cohort 1	35.9268	Placebo	Yes	Female	female	99.0	Non-US		90
Non-hispanic Black	23	Cohort 1	29.2970	CAB	No	Female	female	66.8	Non-US		92
Non-hispanic mixed/other	51	Cohort 1	31.6358	CAB	No	Male	male	102.5	US		97
Non-hispanic mixed/other	40	Cohort 1	25.4566	Placebo	No	Male	male	99.8	US		101
Non-hispanic Black	39	Cohort 1	25.0967	CAB	No	Male	male	67.5	Non-US		102
Latino	50	Cohort 1	23.9446	CAB	Yes	Male	male	69.2	US		103
Latino	30	Cohort 2	29.6427	Placebo	Yes	Female	female	74.0	Non-US		104
Non-hispanic White	30	Cohort 1	24.0928	CAB	No	Female	female	64.8	US		106
Latino	28	Cohort 1	22.8245	CAB	Yes	Male	male	69.9	US		107
Non-hispanic Black	37	Cohort 1	39.2622	Placebo	No	Female	female	86.0	Non-US		109
Non-hispanic Black	22	Cohort 1	35.4821	CAB	No	Female	female	96.6	Non-US		110
Non-hispanic Black	26	Cohort 1	23.3731	Placebo	No	Male	male	62.1	Non-US		115
Non-hispanic Black	25	Cohort 1	39.1091	Placebo	No	Female	female	96.4	Non-US		117
Non-hispanic White	32	Cohort 1	29.7627	CAB	No	Male	male	94.3	US		119
Non-hispanic White	56	Cohort 1	36.0664	CAB	No	Female	female	88.9	US		120
Non-hispanic Black	24	Cohort 1	39.5602	CAB	No	Female	female	91.4	Non-US		122
Non-hispanic Black	22	Cohort 2	35.5188	Placebo	No	Female	male	96.7	US	Male	124
Non-hispanic Black	22	Cohort 1	23.5457	CAB	No	Female	female	54.4	Non-US		125
Latino	57	Cohort 1	26.9382	Placebo	Yes	Female	female	66.4	Non-US		127
Non-hispanic Black	43	Cohort 1	31.2924	CAB	No	Male	male	110.6	US		128
Non-hispanic Black	26	Cohort 1	32.4501	Placebo	No	Female	female	90.5	US		134
Non-hispanic Black	38	Cohort 1	28.0742	CAB	No	Female	female	69.2	Non-US		136
Non-hispanic White	37	Cohort 2	46.0311	Placebo	No	Female	male	122.3	US	Male	138
Non-hispanic White	42	Cohort 1	26.1286	Placebo	No	Female	female	72.0	US		140
Non-hispanic White	45	Cohort 1	26.7419	CAB	No	Female	female	62.6	US		141
Non-hispanic Black	26	Cohort 1	22.6015	Placebo	No	Female	female	54.3	Non-US		142
Non-hispanic White	28	Cohort 1	21.4682	Placebo	No	Female	female	66.5	US		143
Non-hispanic Black	54	Cohort 2	35.2167	Placebo	No	Male	male	105.4	US		145
Non-hispanic White	38	Cohort 1	39.2885	CAB	No	Male	male	121.7	US		146
Latino	34	Cohort 1	31.1649	Placebo	Yes	Female	female	77.8	Non-US		147
Non-hispanic White	25	Cohort 1	28.1245	CAB	No	Female	other	77.5	US	Male	153
Non-hispanic Black	22	Cohort 1	31.8877	CAB	No	Female	female	78.6	Non-US		154
Non-hispanic Black	20	Cohort 1	19.3625	CAB	No	Female	female	54.0	Non-US		155
Non-hispanic Black	34	Cohort 1	41.9841	CAB	No	Female	female	97.0	Non-US		156
Non-hispanic White	35	Cohort 1	24.9968	CAB	No	Female	female	79.2	US		159
Latino	23	Cohort 1	19.0520	CAB	Yes	Female	female	50.0	Non-US		160
Non-hispanic White	40	Cohort 1	27.4380	CAB	No	Female	female	74.7	US		163
Non-hispanic Black	61	Cohort 1	23.8408	Placebo	No	Male	male	68.9	US		164
Non-hispanic White	26	Cohort 1	26.1331	CAB	No	Female	female	82.8	US		165
Non-hispanic Asian	26	Cohort 2	23.0212	Placebo	No	Female	female	68.9	US		167
Non-hispanic Black	21	Cohort 2	26.9860	CAB	No	Female	female	64.0	Non-US		170
Non-hispanic Black	36	Cohort 2	35.6867	CAB	No	Female	female	74.0	Non-US		171
Non-hispanic Black	27	Cohort 1	41.9132	Placebo	No	Female	female	102.0	Non-US		174
Non-hispanic White	58	Cohort 1	25.3069	Placebo	No	Female	female	74.0	US		175
Latino	31	Cohort 2	22.4323	CAB	Yes	Female	female	56.0	Non-US		176
Non-hispanic mixed/other	32	Cohort 2	35.9977	CAB	No	Female	female	101.6	US		178
Latino	53	Cohort 2	23.1108	CAB	Yes	Female	female	54.1	Non-US		180
Non-hispanic White	51	Cohort 1	27.4728	CAB	No	Male	male	97.1	US		182
Non-hispanic Black	19	Cohort 1	41.2487	CAB	No	Female	female	99.1	Non-US		188
Non-hispanic White	20	Cohort 1	32.5771	CAB	No	Female	female	97.5	US		191
Non-hispanic Black	29	Cohort 2	25.1863	CAB	No	Male	male	86.2	US		192
Non-hispanic White	37	Cohort 1	27.9980	Placebo	No	Female	female	66.4	US		194
Non-hispanic White	38	Cohort 1	24.3974	CAB	No	Male	male	83.5	US		198
Non-hispanic White	47	Cohort 1	26.4960	Placebo	No	Male	male	79.3	US		201
Non-hispanic Black	20	Cohort 1	22.4000	CAB	No	Female	female	50.4	Non-US		202
Non-hispanic White	34	Cohort 1	24.5389	CAB	No	Female	female	64.4	US		206
Non-hispanic mixed/other	25	Cohort 1	22.1020	CAB	No	Female	female	53.1	US		208
Non-hispanic mixed/other	44	Cohort 1	23.6894	Placebo	No	Male	male	70.9	US		209
Non-hispanic White	27	Cohort 1	24.7662	CAB	No	Female	female	69.9	US		210
Non-hispanic Black	23	Cohort 1	24.4494	CAB	No	Female	female	59.5	Non-US		211
Latino	23	Cohort 2	22.9386	Placebo	Yes	Female	female	60.2	Non-US		212
Non-hispanic White	60	Cohort 1	28.6508	CAB	No	Male	male	97.0	US		213
Latino	40	Cohort 2	30.6542	Placebo	Yes	Female	female	74.6	Non-US		216
Latino	24	Cohort 1	21.4912	CAB	Yes	Female	female	57.1	Non-US		218
Non-hispanic Black	40	Cohort 2	20.2913	CAB	No	Female	female	47.5	Non-US		220
Latino	33	Cohort 2	25.9567	Placebo	Yes	Male	male	75.9	Non-US		226
Non-hispanic Black	57	Cohort 1	26.3089	CAB	No	Female	female	69.9	US		229
Non-hispanic White	25	Cohort 1	28.4408	CAB	No	Male	male	87.1	US		230
Latino	24	Cohort 1	23.2858	CAB	Yes	Male	male	70.5	Non-US		233
Non-hispanic Black	52	Cohort 1	20.3804	CAB	No	Male	male	69.0	US		234
Non-hispanic White	55	Cohort 1	31.3909	CAB	No	Male	male	108.6	US		236
Non-hispanic Black	49	Cohort 1	39.8718	CAB	No	Female	female	100.8	Non-US		238
Latino	34	Cohort 1	31.1331	CAB	Yes	Female	male	80.7	Non-US	Male	240
Non-hispanic Black	23	Cohort 1	35.8917	CAB	No	Female	female	89.6	Non-US		241
Non-hispanic White	59	Cohort 1	27.1444	CAB	No	Male	male	91.9	US		242
Non-hispanic Black	29	Cohort 1	29.8255	CAB	No	Female	female	81.2	Non-US		246
Non-hispanic White	35	Cohort 1	23.6111	CAB	No	Male	male	76.5	US		247
Latino	60	Cohort 1	34.0260	CAB	Yes	Male	male	106.6	US		250
Non-hispanic Black	26	Cohort 1	27.0357	CAB	No	Female	female	75.4	US		251
Non-hispanic mixed/other	40	Cohort 1	30.9785	CAB	No	Female	female	81.3	US		252
Non-hispanic Black	28	Cohort 1	29.1786	CAB	No	Female	female	69.2	Non-US		253
Non-hispanic Asian	23	Cohort 2	21.3495	CAB	No	Male	male	61.7	US		254
Non-hispanic Black	35	Cohort 1	41.5512	CAB	No	Female	female	96.0	Non-US		255
Non-hispanic White	30	Cohort 2	23.3577	CAB	No	Female	female	61.3	US		256
Latino	34	Cohort 1	25.1354	Placebo	Yes	Male	male	76.1	US		258
Non-hispanic White	23	Cohort 1	22.1222	CAB	No	Female	female	59.5	US		260
Latino	49	Cohort 1	24.3961	CAB	Yes	Male	male	81.7	US		261
Non-hispanic mixed/other	36	Cohort 1	23.4795	Placebo	No	Female	female	64.7	US		263
Non-hispanic Black	24	Cohort 2	25.8166	CAB	No	Female	female	72.0	Non-US		293
Non-hispanic Black	29	Cohort 2	19.0982	CAB	No	Female	female	56.5	US		306
Non-hispanic White	39	Cohort 2	33.0776	Placebo	No	Male	male	101.3	US		316
Non-hispanic Black	33	Cohort 2	21.2111	CAB	No	Male	male	61.3	Non-US		329
Latino	23	Cohort 2	25.2150	CAB	Yes	Female	female	59.8	Non-US		337
Non-hispanic Black	34	Cohort 2	26.7532	CAB	No	Female	female	61.0	Non-US		344
Non-hispanic Black	46	Cohort 2	35.5840	CAB	No	Female	female	79.0	Non-US		345
Non-hispanic Black	22	Cohort 2	34.7445	CAB	No	Female	female	82.4	Non-US		352
Non-hispanic Black	21	Cohort 2	19.3548	CAB	No	Female	female	46.5	Non-US		354
Latino	38	Cohort 2	28.7963	CAB	Yes	Female	female	72.8	US		361
Non-hispanic White	35	Cohort 2	21.7009	CAB	No	Female	female	64.2	US		365
Non-hispanic Asian	21	Cohort 2	25.7706	CAB	No	Female	female	66.8	US		371
Non-hispanic Black	35	Cohort 2	28.3531	CAB	No	Female	female	69.0	Non-US		379
Latino	30	Cohort 2	23.5330	Placebo	Yes	Female	female	61.0	Non-US		382
Non-hispanic White	19	Cohort 2	35.0559	CAB	No	Female	female	96.6	US		385
Non-hispanic Black	38	Cohort 2	23.5539	Placebo	No	Female	female	58.8	Non-US		391
Latino	32	Cohort 2	21.7846	CAB	Yes	Male	male	69.8	Non-US		396
Non-hispanic White	29	Cohort 2	30.2739	CAB	No	Male	male	107.0	US		412
Non-hispanic White	32	Cohort 2	27.3880	CAB	No	Male	male	77.3	US		417
Non-hispanic Black	18	Cohort 2	35.3462	CAB	No	Female	female	97.4	Non-US		441
Non-hispanic Black	31	Cohort 2	19.3548	CAB	No	Female	female	46.5	Non-US		457
Latino	48	Cohort 2	23.3330	CAB	Yes	Male	male	73.1	Non-US		458
Non-hispanic Black	57	Cohort 2	33.4140	CAB	No	Male	male	111.9	US		462
Non-hispanic White	54	Cohort 2	25.3565	Placebo	No	Female	female	63.3	US		472
Non-hispanic Black	22	Cohort 2	20.6126	CAB	No	Female	female	56.8	Non-US		487
Non-hispanic White	54	Cohort 2	35.0000	CAB	No	Male	male	113.4	US		489
Non-hispanic Black	35	Cohort 2	28.3771	CAB	No	Female	female	63.0	Non-US		495
Latino	43	Cohort 2	37.8329	CAB	Yes	Female	female	103.0	Non-US		499
Latino	24	Cohort 2	44.2608	Placebo	Yes	Female	female	120.5	Non-US		506
Non-hispanic Black	20	Cohort 2	22.5482	CAB	No	Male	male	64.4	Non-US		507
Non-hispanic White	28	Cohort 2	28.8281	Placebo	No	Female	female	73.8	US		508
Non-hispanic Black	31	Cohort 2	23.3969	CAB	No	Male	male	77.5	Non-US		530
Non-hispanic mixed/other	23	Cohort 2	21.4844	CAB	No	Female	female	55.0	US		548
Non-hispanic Black	42	Cohort 2	41.7788	CAB	No	Female	female	97.8	Non-US		592
Non-hispanic Black	39	Cohort 2	28.3196	CAB	No	Female	female	77.1	US		602
Non-hispanic Black	33	Cohort 2	26.4266	Placebo	No	Male	male	88.5	US		614
Latino	44	Cohort 2	35.4367	CAB	Yes	Female	female	93.0	Non-US		621
Non-hispanic Black	24	Cohort 2	25.9766	CAB	No	Female	female	66.5	Non-US		642
Non-hispanic White	62	Cohort 2	22.0616	CAB	No	Male	male	69.9	US		646
Non-hispanic Black	37	Cohort 2	19.1053	CAB	No	Male	male	48.3	Non-US		647
Non-hispanic mixed/other	19	Cohort 2	20.5688	CAB	No	Female	male	52.0	US	Male	655
Latino	21	Cohort 2	33.8817	CAB	Yes	Male	male	111.0	US		664
Latino	25	Cohort 2	22.9630	CAB	Yes	Male	male	74.4	Non-US		734
Non-hispanic Black	19	Cohort 2	25.0138	CAB	No	Male	male	68.1	US		752
Latino	57	Cohort 2	33.7131	CAB	Yes	Female	female	100.9	US		757
Non-hispanic White	24	Cohort 2	20.6575	Placebo	No	Female	female	59.0	US		765
Non-hispanic Black	38	Cohort 2	24.8669	Placebo	No	Male	male	67.7	Non-US		778
Non-hispanic Black	41	Cohort 2	31.0277	CAB	No	Female	female	85.5	US		794
Non-hispanic Black	25	Cohort 2	21.7955	CAB	No	Female	female	57.2	Non-US		801
Non-hispanic Black	33	Cohort 2	16.9967	CAB	No	Male	male	49.7	Non-US		804
Non-hispanic Black	31	Cohort 2	32.0399	CAB	No	Female	female	81.0	Non-US		806
Non-hispanic White	29	Cohort 2	27.4587	CAB	No	Male	female	87.0	US	Female	809
Non-hispanic Black	30	Cohort 2	25.7166	CAB	No	Female	female	60.2	Non-US		823
Latino	22	Cohort 2	18.4042	CAB	Yes	Female	female	49.5	Non-US		837
Non-hispanic White	34	Cohort 2	43.9761	CAB	No	Female	female	125.6	US		848
Latino	29	Cohort 2	18.9555	CAB	Yes	Female	female	53.5	US		849
Non-hispanic Black	29	Cohort 2	37.1074	CAB	No	Male	male	127.0	US		857
Non-hispanic White	25	Cohort 2	28.8970	CAB	No	Male	male	98.9	US		874
Non-hispanic White	26	Cohort 2	22.5309	CAB	No	Male	male	73.0	US		878
Latino	31	Cohort 2	23.5429	CAB	Yes	Male	male	72.1	Non-US		883
Non-hispanic Black	20	Cohort 2	37.2276	Placebo	No	Female	female	97.7	Non-US		898
Non-hispanic Black	26	Cohort 2	21.3672	CAB	No	Female	female	54.7	Non-US		908
Non-hispanic mixed/other	58	Cohort 2	31.5029	Placebo	No	Male	male	105.5	US		913
Non-hispanic White	50	Cohort 2	28.7013	CAB	No	Male	male	85.9	US		917
Non-hispanic Black	21	Cohort 2	50.3745	CAB	No	Female	female	147.3	US		932
Non-hispanic Asian	18	Cohort 2	22.8085	CAB	No	Female	female	60.6	US		942
Non-hispanic White	33	Cohort 2	29.0887	CAB	No	Female	female	82.1	US		957
Latino	25	Cohort 2	25.4375	CAB	Yes	Female	female	58.0	Non-US		967
