# Supplementary material for: Safety, tolerability, and pharmacokinetics of long-acting injectable cabotegravir in low-risk HIV-uninfected individuals: HPTN 077, a phase 2a randomized controlled trial
Source: PLoS Med. 2018 Nov 8;15(11):e1002690. doi: 10.1371/journal.pmed.1002690 (PMC6224042; doi:10.1371/journal.pmed.1002690)
Supplement: S1 Data — (ZIP) [file pmed.1002690.s002.zip › d_disc_external.csv]

cohort	arm	gender	phase	revised_disc	uid
Cohort 1	CAB	Female	Oral	Protocol specified lab abnormality	14
Cohort 1	CAB	Female	Injection	Other: ISR	63
Cohort 1	CAB	Female	Injection	Study Product related clinical AE	66
Cohort 1	CAB	Female	Injection	Study Product related clinical AE	71
Cohort 1	Placebo	Male	Injection	Participant Unwilling or Unable to Comply with Procedures	72
Cohort 1	Placebo	Female	Injection	Protocol specified lab abnormality	75
Cohort 1	Placebo	Female	Oral	Other: pre-existing seizure	84
Cohort 1	CAB	Female	Oral	Other: Unsupportive social mileeu	86
Cohort 1	CAB	Female	Injection	Participant Unwilling or Unable to Comply with Procedures	88
Cohort 1	CAB	Female	Injection	Participant Unwilling or Unable to Comply with Procedures	92
Cohort 1	CAB	Female	Oral	Participant Unwilling or Unable to Comply with Procedures	106
Cohort 1	CAB	Male	Injection	Study Product related clinical AE	107
Cohort 1	CAB	Female	Injection	Participant Unwilling or Unable to Comply with Procedures	110
Cohort 1	Placebo	Female	Oral	Participant Unwilling or Unable to Comply with Procedures	117
Cohort 1	CAB	Male	Oral	Participant Unwilling or Unable to Comply with Procedures	128
Cohort 2	Placebo	Female	Injection	Participant Unwilling or Unable to Comply with Procedures	138
Cohort 1	Placebo	Female	Oral	Pregnancy or Expresses Desire to Become Pregnant	140
Cohort 1	CAB	Female	Oral	Protocol specified lab abnormality	141
Cohort 1	Placebo	Female	Injection	Other: pre-existing seizure	143
Cohort 1	CAB	Female	Injection	Study Product related clinical AE	153
Cohort 2	Placebo	Female	Oral	Participant Unwilling or Unable to Comply with Procedures	167
Cohort 2	CAB	Female	Oral	Withdrew Consent	170
Cohort 1	Placebo	Female	Injection	Participant Unwilling or Unable to Comply with Procedures	175
Cohort 1	CAB	Male	Oral	Study Product related clinical AE	182
Cohort 1	Placebo	Male	Injection	Protocol specified lab abnormality	201
Cohort 1	CAB	Female	Injection	Pregnancy or Expresses Desire to Become Pregnant	206
Cohort 1	CAB	Female	Injection	Pt Choice	210
Cohort 1	CAB	Male	Oral	Protocol specified lab abnormality	213
Cohort 2	Placebo	Male	Oral	Pt Choice	226
Cohort 1	CAB	Male	Injection	Protocol specified lab abnormality	234
Cohort 1	CAB	Female	Injection	False positive HIV testing	238
Cohort 1	CAB	Female	Injection	Study Product related clinical AE	251
Cohort 1	CAB	Female	Oral	Poor Adherence	252
Cohort 1	CAB	Female	Injection	Study Product related clinical AE	253
Cohort 2	CAB	Male	Injection	Change in Risk Profile	254
Cohort 2	CAB	Female	Oral	Participant Unwilling or Unable to Comply with Procedures	256
Cohort 1	CAB	Female	Injection	Other: Unsupportive social mileeu	260
Cohort 2	CAB	Female	Injection	Change in Risk Profile	344
Cohort 2	CAB	Female	Injection	Study Product related clinical AE	352
Cohort 2	CAB	Female	Oral	Study Product related clinical AE	371
Cohort 2	CAB	Female	Injection	False positive HIV testing	487
Cohort 2	CAB	Female	Oral	Poor Adherence	495
Cohort 2	CAB	Male	Oral	Protocol specified lab abnormality	507
Cohort 2	CAB	Female	Injection	Study Product related clinical AE	602
Cohort 2	CAB	Male	Oral	Poor Adherence	647
Cohort 2	CAB	Male	Oral	Participant Unwilling or Unable to Comply with Procedures	752
Cohort 2	CAB	Female	Oral	Poor Adherence	806
Cohort 2	Placebo	Female	Injection	Pregnancy or Expresses Desire to Become Pregnant	898
Cohort 2	CAB	Female	Oral	Pt Choice	932
