# Supplementary material for: Safety, tolerability, and pharmacokinetics of long-acting injectable cabotegravir in low-risk HIV-uninfected individuals: HPTN 077, a phase 2a randomized controlled trial
Source: PLoS Med. 2018 Nov 8;15(11):e1002690. doi: 10.1371/journal.pmed.1002690 (PMC6224042; doi:10.1371/journal.pmed.1002690)
Supplement: S1 Data — (ZIP) [file pmed.1002690.s002.zip › d_isr_inj_external.csv]

MedDRA text Preferred	3.Severity	isr_byinj	uid	cohort	arm	gender
Injection site pain	Mild	1	3	1	1	Male
Injection site pain	Mild	2	3	1	1	Male
Injection site pain	Mild	3	3	1	1	Male
	.	1	7	1	2	Female
	.	2	7	1	2	Female
Injection site pain	Mild	3	7	1	2	Female
	.	1	8	1	1	Female
	.	2	8	1	1	Female
	.	3	8	1	1	Female
	.	1	12	1	1	Male
Injection site pain	Mild	2	12	1	1	Male
	.	3	12	1	1	Male
Injection site pain	Mild	1	13	1	1	Female
Injection site pain	Mild	2	13	1	1	Female
Injection site pain	Mild	3	13	1	1	Female
Injection site pain	Mild	1	17	1	1	Female
Injection site pain	Mild	2	17	1	1	Female
Injection site pain	Mild	3	17	1	1	Female
Injection site pain	Mild	1	18	1	1	Male
	.	2	18	1	1	Male
Injection site pain	Mild	3	18	1	1	Male
Injection site pain	Mild	1	19	1	1	Female
	.	2	19	1	1	Female
Injection site pain	Mild	3	19	1	1	Female
Injection site pain	Mild	1	21	2	1	Female
Injection site pain	Mild	2	21	2	1	Female
Injection site pain	Mild	3	21	2	1	Female
Injection site pain	Mild	4	21	2	1	Female
Injection site pain	Mild	5	21	2	1	Female
Injection site pain	Mild	1	25	1	1	Female
Injection site pain	Moderate	2	25	1	1	Female
Injection site pain	Moderate	3	25	1	1	Female
Injection site pain	Moderate	1	26	1	1	Female
Injection site pain	Moderate	2	26	1	1	Female
Injection site pain	Mild	3	26	1	1	Female
Injection site pain	Moderate	1	27	1	1	Female
Injection site pain	Moderate	2	27	1	1	Female
Injection site bruising	Mild	3	27	1	1	Female
Injection site pain	Mild	1	29	1	1	Male
Injection site pain	Mild	2	29	1	1	Male
Injection site pain	Moderate	3	29	1	1	Male
Injection site pain	Severe	1	33	1	1	Male
Injection site pain	Mild	2	33	1	1	Male
Injection site pain	Mild	3	33	1	1	Male
Injection site pain	Mild	1	36	1	2	Male
Injection site pain	Mild	2	36	1	2	Male
Injection site pain	Mild	3	36	1	2	Male
Injection site pain	Mild	1	37	1	2	Female
	.	2	37	1	2	Female
	.	3	37	1	2	Female
	.	1	40	1	2	Male
	.	2	40	1	2	Male
	.	3	40	1	2	Male
	.	1	41	1	2	Female
	.	2	41	1	2	Female
	.	3	41	1	2	Female
Injection site pain	Moderate	1	43	1	1	Male
Injection site pain	Moderate	2	43	1	1	Male
Injection site pain	Moderate	3	43	1	1	Male
Injection site pain	Moderate	1	44	2	1	Female
Injection site pain	Mild	2	44	2	1	Female
Injection site pain	Mild	3	44	2	1	Female
Injection site pain	Mild	4	44	2	1	Female
Injection site pain	Mild	5	44	2	1	Female
	.	1	45	2	2	Female
	.	2	45	2	2	Female
Injection site pain	Mild	3	45	2	2	Female
	.	4	45	2	2	Female
Injection site pain	Mild	5	45	2	2	Female
	.	1	46	1	1	Female
	.	2	46	1	1	Female
	.	3	46	1	1	Female
Injection site pain	Moderate	1	47	1	1	Male
Injection site pain	Mild	2	47	1	1	Male
Injection site pain	Moderate	3	47	1	1	Male
Injection site pain	Mild	1	48	1	1	Female
Injection site pain	Mild	2	48	1	1	Female
Injection site pain	Mild	3	48	1	1	Female
Injection site bruising	Mild	1	51	1	1	Male
Injection site pain	Mild	2	51	1	1	Male
Injection site pain	Mild	3	51	1	1	Male
Injection site pain	Mild	1	58	1	1	Female
Injection site pain	Mild	2	58	1	1	Female
Injection site pain	Mild	3	58	1	1	Female
Injection site pain	Moderate	1	60	2	1	Female
Injection site pain	Moderate	2	60	2	1	Female
Injection site pain	Moderate	3	60	2	1	Female
Injection site pain	Mild	4	60	2	1	Female
Injection site pain	Moderate	5	60	2	1	Female
	.	1	62	1	2	Male
	.	2	62	1	2	Male
	.	3	62	1	2	Male
Injection site pain	Moderate	1	63	1	1	Female
Injection site pain	Moderate	1	64	1	1	Male
Injection site pain	Mild	2	64	1	1	Male
Injection site pain	Mild	3	64	1	1	Male
Injection site pain	Mild	1	66	1	1	Female
Injection site pain	Mild	2	66	1	1	Female
Injection site pain	Moderate	1	67	1	1	Female
Injection site pain	Moderate	2	67	1	1	Female
Injection site pain	Moderate	3	67	1	1	Female
Injection site pain	Moderate	1	69	1	1	Female
Injection site pain	Moderate	2	69	1	1	Female
Injection site pain	Moderate	3	69	1	1	Female
Injection site pain	Mild	1	71	1	1	Female
	.	1	72	1	2	Male
	.	2	72	1	2	Male
	.	1	75	1	2	Female
	.	2	75	1	2	Female
Injection site pain	Mild	1	76	1	1	Male
Injection site pain	Mild	2	76	1	1	Male
Injection site pain	Mild	3	76	1	1	Male
Injection related reaction	Moderate	1	78	1	1	Female
Injection site pain	Mild	2	78	1	1	Female
	.	3	78	1	1	Female
Injection site pain	Moderate	1	81	1	1	Female
Injection site pain	Mild	2	81	1	1	Female
Injection site pain	Mild	3	81	1	1	Female
	.	1	88	1	1	Female
	.	1	90	1	2	Female
	.	2	90	1	2	Female
Musculoskeletal pain	Mild	3	90	1	2	Female
Injection site erythema	Moderate	1	92	1	1	Female
	.	2	92	1	1	Female
	.	1	97	1	1	Male
	.	2	97	1	1	Male
	.	3	97	1	1	Male
	.	1	101	1	2	Male
Injection site pain	Mild	2	101	1	2	Male
	.	3	101	1	2	Male
	.	1	102	1	1	Male
	.	2	102	1	1	Male
Injection site pain	Mild	3	102	1	1	Male
Injection site pain	Mild	1	103	1	1	Male
	.	2	103	1	1	Male
	.	3	103	1	1	Male
	.	1	104	2	2	Female
	.	2	104	2	2	Female
	.	3	104	2	2	Female
	.	4	104	2	2	Female
	.	5	104	2	2	Female
Myalgia	Mild	1	107	1	1	Male
	.	1	109	1	2	Female
	.	2	109	1	2	Female
	.	3	109	1	2	Female
Injection site pain	Mild	1	110	1	1	Female
	.	1	115	1	2	Male
	.	2	115	1	2	Male
	.	3	115	1	2	Male
	.	1	119	1	1	Male
	.	2	119	1	1	Male
Injection site pain	Mild	3	119	1	1	Male
Injection site pain	Mild	1	120	1	1	Female
Injection site pain	Mild	2	120	1	1	Female
Injection site pain	Mild	3	120	1	1	Female
Injection site pain	Mild	1	122	1	1	Female
	.	2	122	1	1	Female
Injection site pain	Mild	3	122	1	1	Female
	.	1	124	2	2	Female
	.	2	124	2	2	Female
	.	3	124	2	2	Female
	.	4	124	2	2	Female
	.	5	124	2	2	Female
Injection site pain	Mild	1	125	1	1	Female
	.	2	125	1	1	Female
	.	3	125	1	1	Female
	.	1	127	1	2	Female
	.	2	127	1	2	Female
	.	3	127	1	2	Female
	.	1	134	1	2	Female
	.	2	134	1	2	Female
	.	3	134	1	2	Female
	.	1	136	1	1	Female
	.	2	136	1	1	Female
	.	3	136	1	1	Female
	.	1	138	2	2	Female
	.	2	138	2	2	Female
	.	3	138	2	2	Female
	.	4	138	2	2	Female
	.	1	142	1	2	Female
	.	2	142	1	2	Female
	.	3	142	1	2	Female
	.	1	143	1	2	Female
	.	2	143	1	2	Female
	.	1	145	2	2	Male
	.	2	145	2	2	Male
	.	3	145	2	2	Male
	.	4	145	2	2	Male
	.	5	145	2	2	Male
Injection site pain	Moderate	1	146	1	1	Male
Injection site pain	Mild	2	146	1	1	Male
	.	3	146	1	1	Male
	.	1	147	1	2	Female
Injection site pain	Moderate	2	147	1	2	Female
Injection site pain	Mild	3	147	1	2	Female
Injection site pain	Moderate	1	153	1	1	Female
Injection site pain	Mild	1	154	1	1	Female
Injection site pain	Moderate	2	154	1	1	Female
Injection site dermatitis	Moderate	3	154	1	1	Female
	.	1	155	1	1	Female
	.	2	155	1	1	Female
	.	3	155	1	1	Female
Injection site pain	Mild	1	156	1	1	Female
	.	2	156	1	1	Female
	.	3	156	1	1	Female
Injection site pain	Mild	1	159	1	1	Female
Injection site pain	Moderate	2	159	1	1	Female
Injection site pain	Moderate	3	159	1	1	Female
Injection site pain	Mild	1	160	1	1	Female
Injection site pain	Moderate	2	160	1	1	Female
Injection site pain	Moderate	3	160	1	1	Female
Myalgia	Mild	1	163	1	1	Female
Injection site pain	Mild	2	163	1	1	Female
Injection site pain	Mild	3	163	1	1	Female
	.	1	164	1	2	Male
	.	2	164	1	2	Male
	.	3	164	1	2	Male
Injection site pain	Mild	1	165	1	1	Female
Injection site pain	Mild	2	165	1	1	Female
Injection site pain	Mild	3	165	1	1	Female
Injection site pain	Mild	1	171	2	1	Female
Injection site pain	Mild	2	171	2	1	Female
Injection site pain	Mild	3	171	2	1	Female
Injection site pain	Mild	4	171	2	1	Female
Injection site pain	Mild	5	171	2	1	Female
	.	1	174	1	2	Female
	.	2	174	1	2	Female
	.	3	174	1	2	Female
	.	1	175	1	2	Female
	.	2	175	1	2	Female
Injection site pain	Moderate	1	176	2	1	Female
Injection site pain	Moderate	2	176	2	1	Female
Injection site pain	Moderate	3	176	2	1	Female
Injection site pain	Moderate	4	176	2	1	Female
Injection site pain	Moderate	5	176	2	1	Female
Injection site pain	Moderate	1	178	2	1	Female
Injection site pain	Moderate	2	178	2	1	Female
Injection site pain	Mild	3	178	2	1	Female
Injection site pain	Moderate	4	178	2	1	Female
Injection site pain	Mild	5	178	2	1	Female
Injection site pain	Moderate	1	180	2	1	Female
Injection site pain	Moderate	2	180	2	1	Female
Injection site pain	Moderate	3	180	2	1	Female
Injection site pain	Moderate	4	180	2	1	Female
Injection site pain	Moderate	5	180	2	1	Female
Injection site pain	Mild	1	188	1	1	Female
Injection site pain	Mild	2	188	1	1	Female
Injection site pain	Moderate	3	188	1	1	Female
Injection site pain	Moderate	1	191	1	1	Female
Injection site pain	Mild	2	191	1	1	Female
Injection site pain	Mild	3	191	1	1	Female
Injection site pain	Mild	1	192	2	1	Male
Injection site pain	Mild	2	192	2	1	Male
Injection site pain	Mild	3	192	2	1	Male
Injection site pain	Mild	4	192	2	1	Male
Injection site pain	Mild	5	192	2	1	Male
	.	1	194	1	2	Female
	.	2	194	1	2	Female
	.	3	194	1	2	Female
Injection site pain	Mild	1	198	1	1	Male
Injection site pain	Mild	2	198	1	1	Male
Injection site pain	Mild	3	198	1	1	Male
	.	1	201	1	2	Male
	.	2	201	1	2	Male
Injection site pain	Mild	1	202	1	1	Female
Injection site pain	Mild	2	202	1	1	Female
Injection site pain	Mild	3	202	1	1	Female
Injection site pain	Moderate	1	206	1	1	Female
Injection site pain	Mild	1	208	1	1	Female
Injection site pain	Mild	2	208	1	1	Female
Injection site pain	Mild	3	208	1	1	Female
	.	1	209	1	2	Male
	.	2	209	1	2	Male
	.	3	209	1	2	Male
Injection site pain	Mild	1	210	1	1	Female
Injection site pain	Mild	1	211	1	1	Female
	.	2	211	1	1	Female
Injection site pain	Mild	3	211	1	1	Female
Injection site pain	Mild	1	212	2	2	Female
	.	2	212	2	2	Female
Injection site pain	Mild	3	212	2	2	Female
Injection site pain	Mild	4	212	2	2	Female
	.	5	212	2	2	Female
	.	1	216	2	2	Female
	.	2	216	2	2	Female
	.	3	216	2	2	Female
	.	4	216	2	2	Female
	.	5	216	2	2	Female
	.	1	218	1	1	Female
Injection site pain	Mild	2	218	1	1	Female
Injection site pain	Mild	3	218	1	1	Female
Injection site pain	Mild	1	220	2	1	Female
Injection site pain	Mild	2	220	2	1	Female
Injection site pain	Mild	3	220	2	1	Female
Injection site pain	Mild	4	220	2	1	Female
Injection site pain	Mild	5	220	2	1	Female
Injection site pain	Moderate	1	229	1	1	Female
Injection site pain	Mild	2	229	1	1	Female
Injection site pain	Mild	3	229	1	1	Female
Injection site pain	Mild	1	230	1	1	Male
Injection site pain	Mild	2	230	1	1	Male
Injection site pain	Mild	3	230	1	1	Male
	.	1	233	1	1	Male
Injection site pain	Mild	2	233	1	1	Male
	.	3	233	1	1	Male
Injection site pain	Mild	1	234	1	1	Male
Injection site pain	Mild	1	236	1	1	Male
Injection site pain	Mild	2	236	1	1	Male
Injection site pain	Mild	3	236	1	1	Male
Injection site pain	Mild	1	238	1	1	Female
Injection site pain	Mild	1	240	1	1	Female
	.	2	240	1	1	Female
	.	3	240	1	1	Female
Injection site pain	Mild	1	241	1	1	Female
	.	2	241	1	1	Female
	.	3	241	1	1	Female
Injection site pain	Mild	1	242	1	1	Male
Injection site warmth	Mild	2	242	1	1	Male
	.	3	242	1	1	Male
Injection site pain	Mild	1	246	1	1	Female
Injection site pain	Mild	2	246	1	1	Female
	.	3	246	1	1	Female
Injection site pain	Mild	1	247	1	1	Male
Injection site pain	Mild	2	247	1	1	Male
Myalgia	Mild	3	247	1	1	Male
Injection site pain	Mild	1	250	1	1	Male
	.	2	250	1	1	Male
Injection site pain	Mild	3	250	1	1	Male
Injection site pain	Mild	1	251	1	1	Female
Injection site pain	Mild	2	251	1	1	Female
Injection site pain	Mild	1	253	1	1	Female
Injection site swelling	Moderate	2	253	1	1	Female
Injection site pain	Mild	1	254	2	1	Male
Injection site pain	Mild	2	254	2	1	Male
Injection site pain	Mild	3	254	2	1	Male
	.	4	254	2	1	Male
Injection site pain	Mild	1	255	1	1	Female
	.	2	255	1	1	Female
Injection site pain	Mild	3	255	1	1	Female
	.	1	258	1	2	Male
	.	2	258	1	2	Male
	.	3	258	1	2	Male
Injection site pain	Mild	1	260	1	1	Female
Injection site discomfort	Mild	1	261	1	1	Male
Injection site pain	Moderate	2	261	1	1	Male
Injection site pain	Mild	3	261	1	1	Male
	.	1	263	1	2	Female
	.	2	263	1	2	Female
	.	3	263	1	2	Female
Induration	Mild	1	293	2	1	Female
Injection site pain	Mild	2	293	2	1	Female
Injection site pain	Mild	3	293	2	1	Female
Injection site pain	Mild	4	293	2	1	Female
Injection site induration	Moderate	5	293	2	1	Female
Injection site pain	Mild	1	306	2	1	Female
Injection site pain	Mild	2	306	2	1	Female
Injection site pain	Mild	3	306	2	1	Female
	.	4	306	2	1	Female
	.	5	306	2	1	Female
	.	1	316	2	2	Male
	.	2	316	2	2	Male
	.	3	316	2	2	Male
	.	4	316	2	2	Male
	.	5	316	2	2	Male
Injection site pain	Mild	1	329	2	1	Male
	.	2	329	2	1	Male
	.	3	329	2	1	Male
	.	4	329	2	1	Male
	.	5	329	2	1	Male
Injection site pain	Severe	1	337	2	1	Female
Injection site pain	Moderate	2	337	2	1	Female
Injection site pain	Moderate	3	337	2	1	Female
Injection site pain	Moderate	4	337	2	1	Female
Injection site pain	Moderate	5	337	2	1	Female
	.	1	344	2	1	Female
Injection site induration	Mild	2	344	2	1	Female
Injection site pain	Mild	3	344	2	1	Female
	.	4	344	2	1	Female
Injection site pain	Mild	1	345	2	1	Female
Injection site pain	Mild	2	345	2	1	Female
Injection site pain	Mild	3	345	2	1	Female
Injection site pain	Mild	4	345	2	1	Female
Injection site pain	Mild	5	345	2	1	Female
	.	1	352	2	1	Female
	.	2	352	2	1	Female
Injection site pain	Mild	1	354	2	1	Female
Injection site pain	Mild	2	354	2	1	Female
Injection site pain	Mild	3	354	2	1	Female
Injection site pain	Mild	4	354	2	1	Female
	.	5	354	2	1	Female
	.	1	361	2	1	Female
	.	2	361	2	1	Female
Injection site pain	Mild	3	361	2	1	Female
Injection site pain	Mild	4	361	2	1	Female
Injection site pain	Mild	5	361	2	1	Female
Injection site pain	Mild	1	365	2	1	Female
Injection site pain	Mild	2	365	2	1	Female
Injection site pain	Mild	3	365	2	1	Female
	.	4	365	2	1	Female
Injection site pain	Mild	5	365	2	1	Female
	.	1	379	2	1	Female
Injection site pain	Mild	2	379	2	1	Female
Injection site induration	Moderate	3	379	2	1	Female
	.	4	379	2	1	Female
	.	5	379	2	1	Female
	.	1	382	2	2	Female
	.	2	382	2	2	Female
	.	3	382	2	2	Female
	.	4	382	2	2	Female
	.	5	382	2	2	Female
Injection site pain	Mild	1	385	2	1	Female
Injection site pain	Mild	2	385	2	1	Female
Injection site pain	Mild	3	385	2	1	Female
	.	4	385	2	1	Female
Injection site pain	Mild	5	385	2	1	Female
Injection site pain	Mild	1	391	2	2	Female
Injection site pain	Mild	2	391	2	2	Female
Injection site pain	Mild	3	391	2	2	Female
Injection site pain	Mild	4	391	2	2	Female
Injection site pain	Mild	5	391	2	2	Female
Injection site pain	Mild	1	396	2	1	Male
Injection site pain	Moderate	2	396	2	1	Male
Injection site pain	Moderate	3	396	2	1	Male
Injection site pain	Moderate	4	396	2	1	Male
Injection site pain	Moderate	5	396	2	1	Male
Injection site pain	Mild	1	412	2	1	Male
Injection site pain	Moderate	2	412	2	1	Male
Injection site pain	Moderate	3	412	2	1	Male
Injection site pain	Mild	4	412	2	1	Male
Injection site pain	Mild	5	412	2	1	Male
Injection site pain	Moderate	1	417	2	1	Male
Injection site pain	Mild	2	417	2	1	Male
Injection site pain	Mild	3	417	2	1	Male
Injection site pain	Mild	4	417	2	1	Male
Injection site pain	Mild	5	417	2	1	Male
Injection site pain	Mild	1	441	2	1	Female
Injection site pain	Mild	2	441	2	1	Female
Injection site pain	Mild	3	441	2	1	Female
Injection site pain	Mild	4	441	2	1	Female
	.	5	441	2	1	Female
Injection site pain	Mild	1	457	2	1	Female
Injection site pain	Mild	2	457	2	1	Female
Injection site pain	Mild	3	457	2	1	Female
Injection site pain	Mild	4	457	2	1	Female
Injection site pain	Mild	5	457	2	1	Female
	.	1	458	2	1	Male
Injection site pain	Mild	2	458	2	1	Male
Injection site pain	Moderate	3	458	2	1	Male
Musculoskeletal pain	Mild	4	458	2	1	Male
Injection site pain	Mild	5	458	2	1	Male
	.	1	462	2	1	Male
	.	2	462	2	1	Male
	.	3	462	2	1	Male
	.	4	462	2	1	Male
	.	5	462	2	1	Male
	.	1	472	2	2	Female
	.	2	472	2	2	Female
	.	3	472	2	2	Female
	.	4	472	2	2	Female
Injection site bruising	Mild	5	472	2	2	Female
Injection site pain	Mild	1	487	2	1	Female
	.	2	487	2	1	Female
	.	3	487	2	1	Female
Injection site pain	Moderate	4	487	2	1	Female
	.	1	489	2	1	Male
	.	2	489	2	1	Male
	.	3	489	2	1	Male
	.	4	489	2	1	Male
	.	5	489	2	1	Male
Injection site induration	Mild	1	499	2	1	Female
Injection site pain	Mild	2	499	2	1	Female
Injection site pain	Mild	3	499	2	1	Female
	.	4	499	2	1	Female
Injection site pain	Moderate	5	499	2	1	Female
	.	1	506	2	2	Female
	.	2	506	2	2	Female
	.	3	506	2	2	Female
	.	4	506	2	2	Female
	.	5	506	2	2	Female
	.	1	508	2	2	Female
	.	2	508	2	2	Female
	.	3	508	2	2	Female
	.	4	508	2	2	Female
Injection site pain	Mild	5	508	2	2	Female
Injection site pain	Moderate	1	530	2	1	Male
Injection site pain	Mild	2	530	2	1	Male
Injection site pain	Mild	3	530	2	1	Male
Injection site pain	Mild	4	530	2	1	Male
	.	5	530	2	1	Male
Injection site pain	Moderate	1	548	2	1	Female
Injection site pain	Mild	2	548	2	1	Female
Injection site pain	Mild	3	548	2	1	Female
Injection site pain	Mild	4	548	2	1	Female
Injection site pain	Moderate	5	548	2	1	Female
Injection site pain	Mild	1	592	2	1	Female
	.	2	592	2	1	Female
	.	3	592	2	1	Female
	.	4	592	2	1	Female
	.	5	592	2	1	Female
Injection site pain	Mild	1	602	2	1	Female
	.	1	614	2	2	Male
	.	2	614	2	2	Male
	.	3	614	2	2	Male
	.	4	614	2	2	Male
	.	5	614	2	2	Male
Injection site pain	Moderate	1	621	2	1	Female
Injection site pain	Moderate	2	621	2	1	Female
Injection site pain	Moderate	3	621	2	1	Female
Injection site pain	Mild	4	621	2	1	Female
Injection site pain	Moderate	5	621	2	1	Female
	.	1	642	2	1	Female
	.	2	642	2	1	Female
	.	3	642	2	1	Female
	.	4	642	2	1	Female
	.	5	642	2	1	Female
Injection site pain	Mild	1	646	2	1	Male
Injection site pain	Mild	2	646	2	1	Male
	.	3	646	2	1	Male
	.	4	646	2	1	Male
	.	5	646	2	1	Male
Injection site pain	Mild	1	655	2	1	Female
	.	2	655	2	1	Female
Injection site pain	Moderate	3	655	2	1	Female
	.	4	655	2	1	Female
	.	5	655	2	1	Female
Injection site pain	Mild	1	664	2	1	Male
Injection site pain	Mild	2	664	2	1	Male
Injection site pain	Mild	3	664	2	1	Male
Injection site pain	Mild	4	664	2	1	Male
	.	5	664	2	1	Male
Injection site pain	Moderate	1	734	2	1	Male
Injection site pain	Mild	2	734	2	1	Male
	.	3	734	2	1	Male
Injection site pain	Mild	4	734	2	1	Male
	.	5	734	2	1	Male
	.	1	757	2	1	Female
	.	2	757	2	1	Female
	.	3	757	2	1	Female
	.	4	757	2	1	Female
	.	5	757	2	1	Female
	.	1	765	2	2	Female
	.	2	765	2	2	Female
Injection site pain	Mild	3	765	2	2	Female
	.	4	765	2	2	Female
	.	5	765	2	2	Female
	.	1	778	2	2	Male
	.	2	778	2	2	Male
Injection site pain	Mild	3	778	2	2	Male
Injection site pain	Mild	4	778	2	2	Male
Injection site pain	Mild	5	778	2	2	Male
	.	1	794	2	1	Female
	.	2	794	2	1	Female
	.	3	794	2	1	Female
	.	4	794	2	1	Female
	.	5	794	2	1	Female
Injection site pain	Mild	1	801	2	1	Female
Injection site pain	Mild	2	801	2	1	Female
Injection site pain	Mild	3	801	2	1	Female
Injection site swelling	Moderate	4	801	2	1	Female
Injection site pain	Mild	5	801	2	1	Female
	.	1	804	2	1	Male
	.	2	804	2	1	Male
	.	3	804	2	1	Male
	.	4	804	2	1	Male
	.	5	804	2	1	Male
Injection site pain	Moderate	1	809	2	1	Male
Injection site pain	Mild	2	809	2	1	Male
Injection site pain	Mild	3	809	2	1	Male
	.	4	809	2	1	Male
Injection site pain	Mild	5	809	2	1	Male
Injection site pain	Mild	1	823	2	1	Female
Injection site pain	Mild	2	823	2	1	Female
Injection site induration	Moderate	3	823	2	1	Female
	.	4	823	2	1	Female
Injection site pain	Mild	5	823	2	1	Female
Injection site pain	Moderate	1	837	2	1	Female
Injection site pain	Moderate	2	837	2	1	Female
Injection site pain	Moderate	3	837	2	1	Female
Musculoskeletal pain	Moderate	4	837	2	1	Female
Injection site pain	Moderate	5	837	2	1	Female
Injection site pain	Mild	1	848	2	1	Female
	.	2	848	2	1	Female
	.	3	848	2	1	Female
Injection site pain	Mild	4	848	2	1	Female
Injection site pain	Mild	5	848	2	1	Female
Injection site pain	Mild	1	849	2	1	Female
Injection site pain	Mild	2	849	2	1	Female
Injection site pain	Mild	3	849	2	1	Female
Injection site pain	Mild	4	849	2	1	Female
Injection site pain	Mild	5	849	2	1	Female
Injection site pain	Mild	1	857	2	1	Male
	.	2	857	2	1	Male
	.	3	857	2	1	Male
Injection site pain	Mild	4	857	2	1	Male
	.	5	857	2	1	Male
Injection site pain	Mild	1	874	2	1	Male
Injection site pain	Mild	2	874	2	1	Male
Injection site pain	Mild	3	874	2	1	Male
Contusion	Mild	4	874	2	1	Male
	.	5	874	2	1	Male
Injection site pain	Mild	1	878	2	1	Male
Injection site pain	Mild	2	878	2	1	Male
Injection site pain	Mild	3	878	2	1	Male
Injection site pain	Mild	4	878	2	1	Male
Injection site pain	Mild	5	878	2	1	Male
Injection site pain	Moderate	1	883	2	1	Male
Injection site pain	Moderate	2	883	2	1	Male
Injection site pain	Moderate	3	883	2	1	Male
Injection site pain	Moderate	4	883	2	1	Male
Injection site pain	Moderate	5	883	2	1	Male
	.	1	898	2	2	Female
	.	2	898	2	2	Female
Injection site pain	Mild	1	908	2	1	Female
Injection site pain	Mild	2	908	2	1	Female
Injection site pain	Mild	3	908	2	1	Female
Injection site pain	Mild	4	908	2	1	Female
	.	5	908	2	1	Female
	.	1	913	2	2	Male
	.	2	913	2	2	Male
	.	3	913	2	2	Male
	.	4	913	2	2	Male
	.	5	913	2	2	Male
Injection site pain	Mild	1	917	2	1	Male
Injection site pain	Mild	2	917	2	1	Male
Injection site pain	Mild	3	917	2	1	Male
	.	4	917	2	1	Male
	.	5	917	2	1	Male
Injection site pain	Moderate	1	942	2	1	Female
	.	2	942	2	1	Female
Injection site pain	Mild	3	942	2	1	Female
	.	4	942	2	1	Female
Injection site pain	Mild	5	942	2	1	Female
Injection site pain	Mild	1	957	2	1	Female
Injection site pain	Mild	2	957	2	1	Female
Injection site pain	Mild	3	957	2	1	Female
Injection site pain	Mild	4	957	2	1	Female
Injection site pain	Mild	5	957	2	1	Female
Injection site pain	Moderate	1	967	2	1	Female
	.	2	967	2	1	Female
Injection site pain	Moderate	3	967	2	1	Female
Injection site pain	Moderate	4	967	2	1	Female
	.	5	967	2	1	Female
