# Supplementary material for: Safety, tolerability, and pharmacokinetics of long-acting injectable cabotegravir in low-risk HIV-uninfected individuals: HPTN 077, a phase 2a randomized controlled trial
Source: PLoS Med. 2018 Nov 8;15(11):e1002690. doi: 10.1371/journal.pmed.1002690 (PMC6224042; doi:10.1371/journal.pmed.1002690)
Supplement: S1 Data — (ZIP) [file pmed.1002690.s002.zip › d_pk_external.csv]

UID	cohort	Visit Code, Assay File (DataFax format)	visitc	Specimen collection date	Route of dosing	Sex at birth	BMI at enrollment	Dose (mg)	Drug	Sample Volume from LDMS	Sample Volume Unit from LDMS	Drug concentration	Drug concentration units	LDMS censor code	Lower limit of detection (NG/ML)
3	Cohort 1	501	Week 5 (Injection 1)	10/Sep/2015	Injection	Male	33.4259	800	CAB	1.8	ML	65	NG/ML		25
3	Cohort 1	601	Week 6	17/Sep/2015	Injection	Male	33.4259	.	CAB	1.8	ML	647	NG/ML		25
3	Cohort 1	701	Week 9	08/Oct/2015	Injection	Male	33.4259	.	CAB	1.8	ML	889	NG/ML		25
3	Cohort 1	801	Week 13	12/Nov/2015	Injection	Male	33.4259	.	CAB	1.8	ML	684	NG/ML		25
3	Cohort 1	901	Week 17 (Injection 2)	03/Dec/2015	Injection	Male	33.4259	800	CAB	1.8	ML	626	NG/ML		25
3	Cohort 1	1001	Week 18	10/Dec/2015	Injection	Male	33.4259	.	CAB	1.8	ML	1140	NG/ML		25
3	Cohort 1	1101	Week 23	21/Jan/2016	Injection	Male	33.4259	.	CAB	1.8	ML	1400	NG/ML		25
3	Cohort 1	1201	Week 29 (Injection 3)	25/Feb/2016	Injection	Male	33.4259	800	CAB	1.8	ML	1030	NG/ML		25
3	Cohort 1	1301	Week 30	10/Mar/2016	Injection	Male	33.4259	.	CAB	1.8	ML	1200	NG/ML		25
3	Cohort 1	1401	Week 35	14/Apr/2016	Injection	Male	33.4259	.	CAB	1.8	ML	950	NG/ML		25
3	Cohort 1	1501	Week 41	28/Jul/2016	Injection	Male	33.4259	.	CAB	1.8	ML	416	NG/ML		25
8	Cohort 1	501	Week 5 (Injection 1)	28/Sep/2015	Injection	Female	31.7647	800	CAB	1.8	ML	1110	NG/ML		25
8	Cohort 1	601	Week 6	05/Oct/2015	Injection	Female	31.7647	.	CAB	1.8	ML	1470	NG/ML		25
8	Cohort 1	701	Week 9	26/Oct/2015	Injection	Female	31.7647	.	CAB	1.8	ML	1760	NG/ML		25
8	Cohort 1	801	Week 13	25/Nov/2015	Injection	Female	31.7647	.	CAB	1.8	ML	1100	NG/ML		25
8	Cohort 1	901	Week 17 (Injection 2)	18/Dec/2015	Injection	Female	31.7647	800	CAB	1.8	ML	843	NG/ML		25
8	Cohort 1	1001	Week 18	05/Jan/2016	Injection	Female	31.7647	.	CAB	1.5	ML	2510	NG/ML		25
8	Cohort 1	1101	Week 23	12/Feb/2016	Injection	Female	31.7647	.	CAB	1.8	ML	2260	NG/ML		25
8	Cohort 1	1211	Week 29 (Injection 3)	22/Mar/2016	Injection	Female	31.7647	800	CAB	1.8	ML	1760	NG/ML		25
8	Cohort 1	1501	Week 41	30/Jun/2016	Injection	Female	31.7647	.	CAB	1.8	ML	2310	NG/ML		25
12	Cohort 1	501	Week 5 (Injection 1)	31/Aug/2015	Injection	Male	22.0735	800	CAB	1.8	ML	349	NG/ML		25
12	Cohort 1	601	Week 6	10/Sep/2015	Injection	Male	22.0735	.	CAB	1.8	ML	5350	NG/ML		25
12	Cohort 1	701	Week 9	28/Sep/2015	Injection	Male	22.0735	.	CAB	1.8	ML	2980	NG/ML		25
12	Cohort 1	801	Week 13	26/Oct/2015	Injection	Male	22.0735	.	CAB	1.8	ML	1650	NG/ML		25
12	Cohort 1	901	Week 17 (Injection 2)	23/Nov/2015	Injection	Male	22.0735	800	CAB	1.8	ML	735	NG/ML		25
12	Cohort 1	1001	Week 18	30/Nov/2015	Injection	Male	22.0735	.	CAB	1.8	ML	7060	NG/ML		25
12	Cohort 1	1101	Week 23	04/Jan/2016	Injection	Male	22.0735	.	CAB	1.8	ML	2060	NG/ML		25
12	Cohort 1	1201	Week 29 (Injection 3)	16/Feb/2016	Injection	Male	22.0735	800	CAB	1.8	ML	616	NG/ML		25
12	Cohort 1	1301	Week 30	22/Feb/2016	Injection	Male	22.0735	.	CAB	1.8	ML	5570	NG/ML		25
12	Cohort 1	1401	Week 35	28/Mar/2016	Injection	Male	22.0735	.	CAB	1.8	ML	1680	NG/ML		25
12	Cohort 1	1501	Week 41	09/May/2016	Injection	Male	22.0735	.	CAB	1.8	ML	1180	NG/ML		25
13	Cohort 1	501	Week 5 (Injection 1)	11/Aug/2015	Injection	Female	27.3138	800	CAB	1.8	ML	429	NG/ML		25
13	Cohort 1	601	Week 6	25/Aug/2015	Injection	Female	27.3138	.	CAB	1.8	ML	1780	NG/ML		25
13	Cohort 1	701	Week 9	22/Sep/2015	Injection	Female	27.3138	.	CAB	1.8	ML	971	NG/ML		25
13	Cohort 1	801	Week 13	27/Oct/2015	Injection	Female	27.3138	.	CAB	1.8	ML	1050	NG/ML		25
13	Cohort 1	901	Week 17 (Injection 2)	06/Nov/2015	Injection	Female	27.3138	800	CAB	1.8	ML	892	NG/ML		25
13	Cohort 1	1001	Week 18	17/Nov/2015	Injection	Female	27.3138	.	CAB	1.8	ML	2580	NG/ML		25
13	Cohort 1	1101	Week 23	17/Dec/2015	Injection	Female	27.3138	.	CAB	1.8	ML	1540	NG/ML		25
13	Cohort 1	1201	Week 29 (Injection 3)	25/Jan/2016	Injection	Female	27.3138	800	CAB	1.8	ML	1200	NG/ML		25
13	Cohort 1	1301	Week 30	04/Feb/2016	Injection	Female	27.3138	.	CAB	1.8	ML	1740	NG/ML		25
13	Cohort 1	1401	Week 35	30/Mar/2016	Injection	Female	27.3138	.	CAB	1.8	ML	1190	NG/ML		25
13	Cohort 1	1501	Week 41	01/Jul/2016	Injection	Female	27.3138	.	CAB	1.8	ML	815	NG/ML		25
17	Cohort 1	501	Week 5 (Injection 1)	08/May/2015	Injection	Female	16.4731	800	CAB	1.8	ML	254	NG/ML		25
17	Cohort 1	601	Week 6	18/May/2015	Injection	Female	16.4731	.	CAB	1.8	ML	2110	NG/ML		25
17	Cohort 1	701	Week 9	08/Jun/2015	Injection	Female	16.4731	.	CAB	1.8	ML	2590	NG/ML		25
17	Cohort 1	801	Week 13	09/Jul/2015	Injection	Female	16.4731	.	CAB	1.8	ML	1920	NG/ML		25
17	Cohort 1	901	Week 17 (Injection 2)	06/Aug/2015	Injection	Female	16.4731	800	CAB	1.8	ML	655	NG/ML		25
17	Cohort 1	1001	Week 18	18/Aug/2015	Injection	Female	16.4731	.	CAB	1.8	ML	2860	NG/ML		25
17	Cohort 1	1101	Week 23	22/Sep/2015	Injection	Female	16.4731	.	CAB	1.8	ML	2450	NG/ML		25
17	Cohort 1	1201	Week 29 (Injection 3)	27/Oct/2015	Injection	Female	16.4731	800	CAB	1.8	ML	1400	NG/ML		25
17	Cohort 1	1301	Week 30	03/Nov/2015	Injection	Female	16.4731	.	CAB	1.8	ML	3470	NG/ML		25
17	Cohort 1	1401	Week 35	08/Dec/2015	Injection	Female	16.4731	.	CAB	1.8	ML	3260	NG/ML		25
17	Cohort 1	1501	Week 41	12/Feb/2016	Injection	Female	16.4731	.	CAB	1.8	ML	1730	NG/ML		25
18	Cohort 1	501	Week 5 (Injection 1)	28/May/2015	Injection	Male	32.7776	800	CAB	1.8	ML	530	NG/ML		25
18	Cohort 1	601	Week 6	05/Jun/2015	Injection	Male	32.7776	.	CAB	1.8	ML	4160	NG/ML		25
18	Cohort 1	701	Week 9	29/Jun/2015	Injection	Male	32.7776	.	CAB	1.8	ML	1760	NG/ML		25
18	Cohort 1	801	Week 13	30/Jul/2015	Injection	Male	32.7776	.	CAB	1.8	ML	634	NG/ML		25
18	Cohort 1	901	Week 17 (Injection 2)	21/Aug/2015	Injection	Male	32.7776	800	CAB	1.8	ML	424	NG/ML		25
18	Cohort 1	1001	Week 18	26/Aug/2015	Injection	Male	32.7776	.	CAB	1.8	ML	2430	NG/ML		25
18	Cohort 1	1101	Week 23	01/Oct/2015	Injection	Male	32.7776	.	CAB	1.8	ML	1300	NG/ML		25
18	Cohort 1	1201	Week 29 (Injection 3)	10/Nov/2015	Injection	Male	32.7776	800	CAB	1.8	ML	772	NG/ML		25
18	Cohort 1	1301	Week 30	19/Nov/2015	Injection	Male	32.7776	.	CAB	1.8	ML	4430	NG/ML		25
18	Cohort 1	1401	Week 35	21/Dec/2015	Injection	Male	32.7776	.	CAB	1.8	ML	1870	NG/ML		25
18	Cohort 1	1501	Week 41	05/Feb/2016	Injection	Male	32.7776	.	CAB	1.8	ML	396	NG/ML		25
19	Cohort 1	501	Week 5 (Injection 1)	17/Sep/2015	Injection	Female	26.1002	800	CAB	1.8	ML	174	NG/ML		25
19	Cohort 1	601	Week 6	22/Sep/2015	Injection	Female	26.1002	.	CAB	1.8	ML	2180	NG/ML		25
19	Cohort 1	701	Week 9	15/Oct/2015	Injection	Female	26.1002	.	CAB	1.8	ML	6850	NG/ML		25
19	Cohort 1	801	Week 13	10/Nov/2015	Injection	Female	26.1002	.	CAB	1.8	ML	1610	NG/ML		25
19	Cohort 1	901	Week 17 (Injection 2)	10/Dec/2015	Injection	Female	26.1002	800	CAB	1.8	ML	604	NG/ML		25
19	Cohort 1	1001	Week 18	15/Dec/2015	Injection	Female	26.1002	.	CAB	1.8	ML	2770	NG/ML		25
19	Cohort 1	1101	Week 23	21/Jan/2016	Injection	Female	26.1002	.	CAB	1.8	ML	3230	NG/ML		25
19	Cohort 1	1201	Week 29 (Injection 3)	03/Mar/2016	Injection	Female	26.1002	800	CAB	1.8	ML	1120	NG/ML		25
19	Cohort 1	1301	Week 30	07/Mar/2016	Injection	Female	26.1002	.	CAB	1.8	ML	2460	NG/ML		25
19	Cohort 1	1401	Week 35	11/Apr/2016	Injection	Female	26.1002	.	CAB	1.8	ML	3260	NG/ML		25
19	Cohort 1	1501	Week 41	23/May/2016	Injection	Female	26.1002	.	CAB	1.8	ML	1270	NG/ML		25
21	Cohort 2	501	Week 5 (Injection 1)	20/May/2016	Injection	Female	25.6896	600	CAB	1.8	ML	208	NG/ML		25
21	Cohort 2	601	Week 6	25/May/2016	Injection	Female	25.6896	.	CAB	1.8	ML	790	NG/ML		25
21	Cohort 2	701	Week 9 (Injection 2)	17/Jun/2016	Injection	Female	25.6896	600	CAB	1.8	ML	2500	NG/ML		25
21	Cohort 2	801	Week 10	23/Jun/2016	Injection	Female	25.6896	.	CAB	1.8	ML	2750	NG/ML		25
21	Cohort 2	901	Week 13	28/Jul/2016	Injection	Female	25.6896	.	CAB	1.8	ML	1820	NG/ML		25
21	Cohort 2	1001	Week 17 (Injection 3)	11/Aug/2016	Injection	Female	25.6896	600	CAB	1.8	ML	1720	NG/ML		25
21	Cohort 2	1101	Week 18	18/Aug/2016	Injection	Female	25.6896	.	CAB	1.8	ML	2870	NG/ML		25
21	Cohort 2	1201	Week 21	09/Sep/2016	Injection	Female	25.6896	.	CAB	1.8	ML	2750	NG/ML		25
21	Cohort 2	1301	Week 25 (Injection 4)	07/Oct/2016	Injection	Female	25.6896	600	CAB	1.8	ML	3040	NG/ML		25
21	Cohort 2	1401	Week 26	14/Oct/2016	Injection	Female	25.6896	.	CAB	1.8	ML	3630	NG/ML		25
21	Cohort 2	1601	Week 29	11/Nov/2016	Injection	Female	25.6896	.	CAB	1.8	ML	2980	NG/ML		25
21	Cohort 2	1701	Week 33 (Injection 5)	28/Nov/2016	Injection	Female	25.6896	600	CAB	1.8	ML	1670	NG/ML		25
21	Cohort 2	1801	Week 34	08/Dec/2016	Injection	Female	25.6896	.	CAB	1.8	ML	2590	NG/ML		25
21	Cohort 2	1901	Week 37	06/Jan/2017	Injection	Female	25.6896	.	CAB	1.8	ML	1420	NG/ML		25
21	Cohort 2	2001	Week 41	07/Feb/2017	Injection	Female	25.6896	.	CAB	1.8	ML	1700	NG/ML		25
25	Cohort 1	501	Week 5 (Injection 1)	17/Sep/2015	Injection	Female	24.7662	800	CAB	1.8	ML	62	NG/ML		25
25	Cohort 1	601	Week 6	23/Sep/2015	Injection	Female	24.7662	.	CAB	1.8	ML	1390	NG/ML		25
25	Cohort 1	701	Week 9	16/Oct/2015	Injection	Female	24.7662	.	CAB	1.8	ML	2100	NG/ML		25
25	Cohort 1	801	Week 13	12/Nov/2015	Injection	Female	24.7662	.	CAB	1.8	ML	1170	NG/ML		25
25	Cohort 1	901	Week 17 (Injection 2)	11/Dec/2015	Injection	Female	24.7662	800	CAB	1.8	ML	1140	NG/ML		25
25	Cohort 1	1001	Week 18	15/Dec/2015	Injection	Female	24.7662	.	CAB	1.8	ML	2520	NG/ML		25
25	Cohort 1	1101	Week 23	20/Jan/2016	Injection	Female	24.7662	.	CAB	1.8	ML	2140	NG/ML		25
25	Cohort 1	1201	Week 29 (Injection 3)	02/Mar/2016	Injection	Female	24.7662	800	CAB	1.8	ML	1600	NG/ML		25
25	Cohort 1	1301	Week 30	09/Mar/2016	Injection	Female	24.7662	.	CAB	1.8	ML	3120	NG/ML		25
25	Cohort 1	1401	Week 35	13/Apr/2016	Injection	Female	24.7662	.	CAB	1.8	ML	2220	NG/ML		25
25	Cohort 1	1501	Week 41	24/May/2016	Injection	Female	24.7662	.	CAB	1.8	ML	1360	NG/ML		25
26	Cohort 1	501	Week 5 (Injection 1)	05/Oct/2015	Injection	Female	18.1571	800	CAB	1.8	ML	46.5	NG/ML		25
26	Cohort 1	601	Week 6	14/Oct/2015	Injection	Female	18.1571	.	CAB	1.8	ML	2310	NG/ML		25
26	Cohort 1	701	Week 9	11/Nov/2015	Injection	Female	18.1571	.	CAB	1.8	ML	2860	NG/ML		25
26	Cohort 1	801	Week 13	02/Dec/2015	Injection	Female	18.1571	.	CAB	1.8	ML	2490	NG/ML		25
26	Cohort 1	901	Week 17 (Injection 2)	28/Dec/2015	Injection	Female	18.1571	800	CAB	1.8	ML	1360	NG/ML		25
26	Cohort 1	1001	Week 18	04/Jan/2016	Injection	Female	18.1571	.	CAB	1.8	ML	1530	NG/ML		25
26	Cohort 1	1101	Week 23	18/Feb/2016	Injection	Female	18.1571	.	CAB	1.8	ML	3040	NG/ML		25
26	Cohort 1	1201	Week 29 (Injection 3)	15/Mar/2016	Injection	Female	18.1571	800	CAB	1.8	ML	2090	NG/ML		25
26	Cohort 1	1301	Week 30	22/Mar/2016	Injection	Female	18.1571	.	CAB	1.8	ML	2270	NG/ML		25
26	Cohort 1	1401	Week 35	20/May/2016	Injection	Female	18.1571	.	CAB	1.8	ML	3900	NG/ML		25
26	Cohort 1	1501	Week 41	20/Jun/2016	Injection	Female	18.1571	.	CAB	1.8	ML	3130	NG/ML		25
27	Cohort 1	501	Week 5 (Injection 1)	26/Aug/2015	Injection	Female	33.6949	800	CAB	1.8	ML	313	NG/ML		25
27	Cohort 1	601	Week 6	31/Aug/2015	Injection	Female	33.6949	.	CAB	1.8	ML	6470	NG/ML		25
27	Cohort 1	701	Week 9	23/Sep/2015	Injection	Female	33.6949	.	CAB	1.8	ML	3340	NG/ML		25
27	Cohort 1	801	Week 13	21/Oct/2015	Injection	Female	33.6949	.	CAB	1.8	ML	1360	NG/ML		25
27	Cohort 1	901	Week 17 (Injection 2)	20/Nov/2015	Injection	Female	33.6949	800	CAB	1.8	ML	450	NG/ML		25
27	Cohort 1	1001	Week 18	25/Nov/2015	Injection	Female	33.6949	.	CAB	1.8	ML	2150	NG/ML		25
27	Cohort 1	1101	Week 23	30/Dec/2015	Injection	Female	33.6949	.	CAB	1.8	ML	1270	NG/ML		25
27	Cohort 1	1201	Week 29 (Injection 3)	10/Feb/2016	Injection	Female	33.6949	800	CAB	1.8	ML	1120	NG/ML		25
27	Cohort 1	1301	Week 30	17/Feb/2016	Injection	Female	33.6949	.	CAB	1.8	ML	3540	NG/ML		25
27	Cohort 1	1401	Week 35	23/Mar/2016	Injection	Female	33.6949	.	CAB	1.8	ML	2660	NG/ML		25
27	Cohort 1	1501	Week 41	04/May/2016	Injection	Female	33.6949	.	CAB	1.8	ML	1850	NG/ML		25
29	Cohort 1	501	Week 5 (Injection 1)	13/Aug/2015	Injection	Male	27.8926	800	CAB	1.8	ML	Less than the limit of detection	NG/ML	(B)	25
29	Cohort 1	601	Week 6	21/Aug/2015	Injection	Male	27.8926	.	CAB	1.8	ML	955	NG/ML		25
29	Cohort 1	701	Week 9	25/Sep/2015	Injection	Male	27.8926	.	CAB	1.8	ML	772	NG/ML		25
29	Cohort 1	801	Week 13	08/Oct/2015	Injection	Male	27.8926	.	CAB	1.8	ML	611	NG/ML		25
29	Cohort 1	901	Week 17 (Injection 2)	03/Nov/2015	Injection	Male	27.8926	800	CAB	1.8	ML	492	NG/ML		25
29	Cohort 1	1001	Week 18	24/Nov/2015	Injection	Male	27.8926	.	CAB	1.8	ML	1190	NG/ML		25
29	Cohort 1	1101	Week 23	21/Dec/2015	Injection	Male	27.8926	.	CAB	1.8	ML	856	NG/ML		25
29	Cohort 1	1201	Week 29 (Injection 3)	28/Jan/2016	Injection	Male	27.8926	800	CAB	1.8	ML	865	NG/ML		25
29	Cohort 1	1301	Week 30	03/Feb/2016	Injection	Male	27.8926	.	CAB	1.8	ML	1410	NG/ML		25
29	Cohort 1	1401	Week 35	10/Mar/2016	Injection	Male	27.8926	.	CAB	1.8	ML	1140	NG/ML		25
29	Cohort 1	1501	Week 41	20/Apr/2016	Injection	Male	27.8926	.	CAB	1.8	ML	745	NG/ML		25
33	Cohort 1	501	Week 5 (Injection 1)	25/Sep/2015	Injection	Male	25.0259	800	CAB	1.8	ML	191	NG/ML		25
33	Cohort 1	601	Week 6	02/Oct/2015	Injection	Male	25.0259	.	CAB	1.8	ML	7690	NG/ML		25
33	Cohort 1	701	Week 9	23/Oct/2015	Injection	Male	25.0259	.	CAB	1.8	ML	3180	NG/ML		25
33	Cohort 1	801	Week 13	20/Nov/2015	Injection	Male	25.0259	.	CAB	1.8	ML	857	NG/ML		25
33	Cohort 1	901	Week 17 (Injection 2)	22/Dec/2015	Injection	Male	25.0259	800	CAB	1.8	ML	244	NG/ML		25
33	Cohort 1	1001	Week 18	08/Jan/2016	Injection	Male	25.0259	.	CAB	1.8	ML	3490	NG/ML		25
33	Cohort 1	1101	Week 23	05/Feb/2016	Injection	Male	25.0259	.	CAB	1.8	ML	1660	NG/ML		25
33	Cohort 1	1201	Week 29 (Injection 3)	11/Mar/2016	Injection	Male	25.0259	800	CAB	1.8	ML	380	NG/ML		25
33	Cohort 1	1301	Week 30	18/Mar/2016	Injection	Male	25.0259	.	CAB	1.8	ML	4510	NG/ML		25
33	Cohort 1	1401	Week 35	22/Apr/2016	Injection	Male	25.0259	.	CAB	1.8	ML	2020	NG/ML		25
33	Cohort 1	1501	Week 41	03/Jun/2016	Injection	Male	25.0259	.	CAB	1.8	ML	683	NG/ML		25
43	Cohort 1	501	Week 5 (Injection 1)	05/Oct/2015	Injection	Male	26.6049	800	CAB	1.8	ML	116	NG/ML		25
43	Cohort 1	601	Week 6	14/Oct/2015	Injection	Male	26.6049	.	CAB	1.8	ML	3780	NG/ML		25
43	Cohort 1	701	Week 9	11/Nov/2015	Injection	Male	26.6049	.	CAB	1.8	ML	1850	NG/ML		25
43	Cohort 1	801	Week 13	02/Dec/2015	Injection	Male	26.6049	.	CAB	1.8	ML	511	NG/ML		25
43	Cohort 1	901	Week 17 (Injection 2)	28/Dec/2015	Injection	Male	26.6049	800	CAB	1.8	ML	446	NG/ML		25
43	Cohort 1	1001	Week 18	04/Jan/2016	Injection	Male	26.6049	.	CAB	1.8	ML	1020	NG/ML		25
43	Cohort 1	1101	Week 23	18/Feb/2016	Injection	Male	26.6049	.	CAB	1.8	ML	2980	NG/ML		25
43	Cohort 1	1201	Week 29 (Injection 3)	15/Mar/2016	Injection	Male	26.6049	800	CAB	1.8	ML	1560	NG/ML		25
43	Cohort 1	1301	Week 30	18/Apr/2016	Injection	Male	26.6049	.	CAB	1.8	ML	3020	NG/ML		25
43	Cohort 1	1401	Week 35	20/May/2016	Injection	Male	26.6049	.	CAB	1.8	ML	2080	NG/ML		25
43	Cohort 1	1501	Week 41	20/Jun/2016	Injection	Male	26.6049	.	CAB	1.8	ML	1170	NG/ML		25
44	Cohort 2	501	Week 5 (Injection 1)	18/May/2016	Injection	Female	24.8012	600	CAB	1.8	ML	761	NG/ML		25
44	Cohort 2	601	Week 6	25/May/2016	Injection	Female	24.8012	.	CAB	1.8	ML	7390	NG/ML		25
44	Cohort 2	701	Week 9 (Injection 2)	14/Jun/2016	Injection	Female	24.8012	600	CAB	1.8	ML	3730	NG/ML		25
44	Cohort 2	801	Week 10	21/Jun/2016	Injection	Female	24.8012	.	CAB	1.8	ML	4680	NG/ML		25
44	Cohort 2	901	Week 13	14/Jul/2016	Injection	Female	24.8012	.	CAB	1.8	ML	4040	NG/ML		25
44	Cohort 2	1001	Week 17 (Injection 3)	10/Aug/2016	Injection	Female	24.8012	600	CAB	1.8	ML	2870	NG/ML		25
44	Cohort 2	1101	Week 18	15/Aug/2016	Injection	Female	24.8012	.	CAB	1.8	ML	3800	NG/ML		25
44	Cohort 2	1201	Week 21	15/Sep/2016	Injection	Female	24.8012	.	CAB	1.8	ML	2740	NG/ML		25
44	Cohort 2	1301	Week 25 (Injection 4)	05/Oct/2016	Injection	Female	24.8012	600	CAB	1.8	ML	2590	NG/ML		25
44	Cohort 2	1401	Week 26	12/Oct/2016	Injection	Female	24.8012	.	CAB	1.8	ML	10100	NG/ML		25
44	Cohort 2	1601	Week 29	16/Nov/2016	Injection	Female	24.8012	.	CAB	1.8	ML	2920	NG/ML		25
44	Cohort 2	1701	Week 33 (Injection 5)	30/Nov/2016	Injection	Female	24.8012	600	CAB	1.8	ML	2460	NG/ML		25
44	Cohort 2	1801	Week 34	14/Dec/2016	Injection	Female	24.8012	.	CAB	1.8	ML	7990	NG/ML		25
44	Cohort 2	1901	Week 37	04/Jan/2017	Injection	Female	24.8012	.	CAB	1.8	ML	3920	NG/ML		25
44	Cohort 2	2001	Week 41	01/Feb/2017	Injection	Female	24.8012	.	CAB	1.8	ML	1880	NG/ML		25
46	Cohort 1	501	Week 5 (Injection 1)	01/Apr/2015	Injection	Female	36.8980	800	CAB	1.8	ML	Less than the limit of detection	NG/ML	(B)	25
46	Cohort 1	601	Week 6	06/Apr/2015	Injection	Female	36.8980	.	CAB	1.8	ML	768	NG/ML		25
46	Cohort 1	701	Week 9	27/Apr/2015	Injection	Female	36.8980	.	CAB	1.8	ML	488	NG/ML		25
46	Cohort 1	801	Week 13	27/May/2015	Injection	Female	36.8980	.	CAB	1.8	ML	404	NG/ML		25
46	Cohort 1	901	Week 17 (Injection 2)	24/Jun/2015	Injection	Female	36.8980	800	CAB	1.8	ML	409	NG/ML		25
46	Cohort 1	1001	Week 18	01/Jul/2015	Injection	Female	36.8980	.	CAB	1.8	ML	1550	NG/ML		25
46	Cohort 1	1101	Week 23	12/Aug/2015	Injection	Female	36.8980	.	CAB	1.8	ML	1140	NG/ML		25
46	Cohort 1	1201	Week 29 (Injection 3)	16/Sep/2015	Injection	Female	36.8980	800	CAB	1.8	ML	1150	NG/ML		25
46	Cohort 1	1301	Week 30	23/Sep/2015	Injection	Female	36.8980	.	CAB	1.8	ML	1790	NG/ML		25
46	Cohort 1	1401	Week 35	21/Oct/2015	Injection	Female	36.8980	.	CAB	1.8	ML	2150	NG/ML		25
46	Cohort 1	1501	Week 41	08/Dec/2015	Injection	Female	36.8980	.	CAB	1.8	ML	2200	NG/ML		25
47	Cohort 1	501	Week 5 (Injection 1)	28/Sep/2015	Injection	Male	23.3849	800	CAB	1.8	ML	409	NG/ML		25
47	Cohort 1	601	Week 6	07/Oct/2015	Injection	Male	23.3849	.	CAB	1.8	ML	4200	NG/ML		25
47	Cohort 1	701	Week 9	05/Nov/2015	Injection	Male	23.3849	.	CAB	1.8	ML	1810	NG/ML		25
47	Cohort 1	801	Week 13	24/Nov/2015	Injection	Male	23.3849	.	CAB	1.8	ML	827	NG/ML		25
47	Cohort 1	901	Week 17 (Injection 2)	21/Dec/2015	Injection	Male	23.3849	800	CAB	1.8	ML	429	NG/ML		25
47	Cohort 1	1001	Week 18	05/Jan/2016	Injection	Male	23.3849	.	CAB	1.8	ML	2370	NG/ML		25
47	Cohort 1	1101	Week 23	03/Feb/2016	Injection	Male	23.3849	.	CAB	1.8	ML	1800	NG/ML		25
47	Cohort 1	1201	Week 29 (Injection 3)	14/Mar/2016	Injection	Male	23.3849	800	CAB	1.8	ML	835	NG/ML		25
47	Cohort 1	1301	Week 30	05/Apr/2016	Injection	Male	23.3849	.	CAB	1.8	ML	3580	NG/ML		25
47	Cohort 1	1401	Week 35	03/May/2016	Injection	Male	23.3849	.	CAB	1.8	ML	1460	NG/ML		25
47	Cohort 1	1501	Week 41	13/Jul/2016	Injection	Male	23.3849	.	CAB	1.8	ML	336	NG/ML		25
48	Cohort 1	501	Week 5 (Injection 1)	24/Sep/2015	Injection	Female	34.2493	800	CAB	1.8	ML	32	NG/ML		25
48	Cohort 1	601	Week 6	01/Oct/2015	Injection	Female	34.2493	.	CAB	1.8	ML	747	NG/ML		25
48	Cohort 1	701	Week 9	20/Oct/2015	Injection	Female	34.2493	.	CAB	1.8	ML	894	NG/ML		25
48	Cohort 1	801	Week 13	18/Nov/2015	Injection	Female	34.2493	.	CAB	1.8	ML	928	NG/ML		25
48	Cohort 1	901	Week 17 (Injection 2)	16/Dec/2015	Injection	Female	34.2493	800	CAB	1.8	ML	921	NG/ML		25
48	Cohort 1	1001	Week 18	22/Dec/2015	Injection	Female	34.2493	.	CAB	1.8	ML	1820	NG/ML		25
48	Cohort 1	1101	Week 23	27/Jan/2016	Injection	Female	34.2493	.	CAB	1.8	ML	1810	NG/ML		25
48	Cohort 1	1201	Week 29 (Injection 3)	09/Mar/2016	Injection	Female	34.2493	800	CAB	1.8	ML	1500	NG/ML		25
48	Cohort 1	1301	Week 30	18/Mar/2016	Injection	Female	34.2493	.	CAB	1.8	ML	2460	NG/ML		25
48	Cohort 1	1401	Week 35	20/Apr/2016	Injection	Female	34.2493	.	CAB	1.8	ML	2080	NG/ML		25
48	Cohort 1	1501	Week 41	02/Jun/2016	Injection	Female	34.2493	.	CAB	1.8	ML	1470	NG/ML		25
51	Cohort 1	501	Week 5 (Injection 1)	31/Aug/2015	Injection	Male	24.0832	800	CAB	1.8	ML	127	NG/ML		25
51	Cohort 1	601	Week 6	08/Sep/2015	Injection	Male	24.0832	.	CAB	1.8	ML	6880	NG/ML		25
51	Cohort 1	701	Week 9	01/Oct/2015	Injection	Male	24.0832	.	CAB	1.8	ML	2390	NG/ML		25
51	Cohort 1	801	Week 13	26/Oct/2015	Injection	Male	24.0832	.	CAB	1.8	ML	653	NG/ML		25
51	Cohort 1	901	Week 17 (Injection 2)	23/Nov/2015	Injection	Male	24.0832	800	CAB	1.8	ML	163	NG/ML		25
51	Cohort 1	1001	Week 18	30/Nov/2015	Injection	Male	24.0832	.	CAB	1.8	ML	5010	NG/ML		25
51	Cohort 1	1101	Week 23	12/Jan/2016	Injection	Male	24.0832	.	CAB	1.8	ML	1300	NG/ML		25
51	Cohort 1	1201	Week 29 (Injection 3)	17/Feb/2016	Injection	Male	24.0832	800	CAB	1.8	ML	291	NG/ML		25
51	Cohort 1	1301	Week 30	22/Feb/2016	Injection	Male	24.0832	.	CAB	1.8	ML	6530	NG/ML		25
51	Cohort 1	1401	Week 35	30/Mar/2016	Injection	Male	24.0832	.	CAB	1.8	ML	2360	NG/ML		25
58	Cohort 1	501	Week 5 (Injection 1)	04/Jun/2015	Injection	Female	20.8984	800	CAB	1.8	ML	6600	NG/ML		25
58	Cohort 1	601	Week 6	11/Jun/2015	Injection	Female	20.8984	.	CAB	1.8	ML	1250	NG/ML		25
58	Cohort 1	701	Week 9	02/Jul/2015	Injection	Female	20.8984	.	CAB	1.8	ML	1640	NG/ML		25
58	Cohort 1	801	Week 13	30/Jul/2015	Injection	Female	20.8984	.	CAB	1.8	ML	1290	NG/ML		25
58	Cohort 1	901	Week 17 (Injection 2)	25/Aug/2015	Injection	Female	20.8984	800	CAB	1.8	ML	1200	NG/ML		25
58	Cohort 1	1001	Week 18	03/Sep/2015	Injection	Female	20.8984	.	CAB	1.8	ML	3330	NG/ML		25
58	Cohort 1	1101	Week 23	08/Oct/2015	Injection	Female	20.8984	.	CAB	1.8	ML	2510	NG/ML		25
58	Cohort 1	1201	Week 29 (Injection 3)	18/Nov/2015	Injection	Female	20.8984	800	CAB	1.8	ML	2300	NG/ML		25
58	Cohort 1	1301	Week 30	24/Nov/2015	Injection	Female	20.8984	.	CAB	1.8	ML	3270	NG/ML		25
58	Cohort 1	1401	Week 35	11/Jan/2016	Injection	Female	20.8984	.	CAB	1.8	ML	3220	NG/ML		25
58	Cohort 1	1501	Week 41	09/Feb/2016	Injection	Female	20.8984	.	CAB	1.8	ML	2770	NG/ML		25
60	Cohort 2	501	Week 5 (Injection 1)	18/Feb/2016	Injection	Female	33.3436	600	CAB	1.8	ML	445	NG/ML		25
60	Cohort 2	601	Week 6	10/Mar/2016	Injection	Female	33.3436	.	CAB	1.8	ML	439	NG/ML		25
60	Cohort 2	701	Week 9 (Injection 2)	15/Mar/2016	Injection	Female	33.3436	600	CAB	1.8	ML	344	NG/ML		25
60	Cohort 2	801	Week 10	31/Mar/2016	Injection	Female	33.3436	.	CAB	1.8	ML	864	NG/ML		25
60	Cohort 2	901	Week 13	26/Apr/2016	Injection	Female	33.3436	.	CAB	1.8	ML	813	NG/ML		25
60	Cohort 2	1001	Week 17 (Injection 3)	11/May/2016	Injection	Female	33.3436	600	CAB	1.8	ML	661	NG/ML		25
60	Cohort 2	1101	Week 18	23/May/2016	Injection	Female	33.3436	.	CAB	1.8	ML	973	NG/ML		25
60	Cohort 2	1201	Week 21	06/Jun/2016	Injection	Female	33.3436	.	CAB	1.8	ML	955	NG/ML		25
60	Cohort 2	1301	Week 25 (Injection 4)	06/Jul/2016	Injection	Female	33.3436	600	CAB	1.8	ML	1050	NG/ML		25
60	Cohort 2	1401	Week 26	13/Jul/2016	Injection	Female	33.3436	.	CAB	1.8	ML	865	NG/ML		25
60	Cohort 2	1601	Week 29	27/Jul/2016	Injection	Female	33.3436	.	CAB	1.8	ML	1280	NG/ML		25
60	Cohort 2	1701	Week 33 (Injection 5)	31/Aug/2016	Injection	Female	33.3436	600	CAB	1.8	ML	1890	NG/ML		25
60	Cohort 2	1801	Week 34	14/Sep/2016	Injection	Female	33.3436	.	CAB	1.8	ML	2630	NG/ML		25
60	Cohort 2	1901	Week 37	05/Oct/2016	Injection	Female	33.3436	.	CAB	1.8	ML	2140	NG/ML		25
60	Cohort 2	2001	Week 41	09/Jan/2017	Injection	Female	33.3436	.	CAB	1.8	ML	1140	NG/ML		25
63	Cohort 1	501	Week 5 (Injection 1)	20/Oct/2015	Injection	Female	23.9766	800	CAB	1.8	ML	251	NG/ML		25
63	Cohort 1	601	Week 6	27/Oct/2015	Injection	Female	23.9766	.	CAB	1.8	ML	2070	NG/ML		25
63	Cohort 1	701	Week 9	17/Nov/2015	Injection	Female	23.9766	.	CAB	1.8	ML	1210	NG/ML		25
63	Cohort 1	801	Week 13	08/Dec/2015	Injection	Female	23.9766	.	CAB	1.8	ML	1200	NG/ML		25
63	Cohort 1	901	Week 17 (Injection 2)	13/Jan/2016	Injection	Female	23.9766	0	CAB	1.8	ML	1680	NG/ML		25
63	Cohort 1	1201	Week 29 (Injection 3)	06/Apr/2016	Injection	Female	23.9766	0	CAB	1.8	ML	741	NG/ML		25
63	Cohort 1	1501	Week 41	23/Aug/2016	Injection	Female	23.9766	.	CAB	1.8	ML	Less than the limit of detection	NG/ML	B	25
64	Cohort 1	501	Week 5 (Injection 1)	14/Sep/2015	Injection	Male	24.4245	800	CAB	1.8	ML	1410	NG/ML		25
64	Cohort 1	601	Week 6	25/Sep/2015	Injection	Male	24.4245	.	CAB	1.8	ML	1300	NG/ML		25
64	Cohort 1	701	Week 9	08/Oct/2015	Injection	Male	24.4245	.	CAB	1.8	ML	1160	NG/ML		25
64	Cohort 1	801	Week 13	05/Nov/2015	Injection	Male	24.4245	.	CAB	1.8	ML	928	NG/ML		25
64	Cohort 1	901	Week 17 (Injection 2)	07/Dec/2015	Injection	Male	24.4245	800	CAB	1.8	ML	892	NG/ML		25
64	Cohort 1	1001	Week 18	17/Dec/2015	Injection	Male	24.4245	.	CAB	1.8	ML	1480	NG/ML		25
64	Cohort 1	1101	Week 23	10/Feb/2016	Injection	Male	24.4245	.	CAB	1.8	ML	1330	NG/ML		25
64	Cohort 1	1201	Week 29 (Injection 3)	01/Mar/2016	Injection	Male	24.4245	800	CAB	1.8	ML	1340	NG/ML		25
64	Cohort 1	1301	Week 30	07/Mar/2016	Injection	Male	24.4245	.	CAB	1.8	ML	2870	NG/ML		25
64	Cohort 1	1401	Week 35	05/May/2016	Injection	Male	24.4245	.	CAB	1.8	ML	2480	NG/ML		25
64	Cohort 1	1501	Week 41	22/Jul/2016	Injection	Male	24.4245	.	CAB	1.8	ML	1770	NG/ML		25
66	Cohort 1	501	Week 5 (Injection 1)	23/Sep/2015	Injection	Female	40.4000	800	CAB	1.8	ML	189	NG/ML		25
66	Cohort 1	601	Week 6	30/Sep/2015	Injection	Female	40.4000	.	CAB	1.8	ML	459	NG/ML		25
66	Cohort 1	701	Week 9	21/Oct/2015	Injection	Female	40.4000	.	CAB	1.8	ML	360	NG/ML		25
66	Cohort 1	801	Week 13	16/Nov/2015	Injection	Female	40.4000	.	CAB	1.8	ML	460	NG/ML		25
66	Cohort 1	901	Week 17 (Injection 2)	14/Dec/2015	Injection	Female	40.4000	800	CAB	1.8	ML	486	NG/ML		25
66	Cohort 1	1001	Week 18	21/Dec/2015	Injection	Female	40.4000	.	CAB	1.8	ML	1320	NG/ML		25
66	Cohort 1	1101	Week 23	12/Feb/2016	Injection	Female	40.4000	.	CAB	1.8	ML	807	NG/ML		25
66	Cohort 1	1201	Week 29 (Injection 3)	09/Mar/2016	Injection	Female	40.4000	0	CAB	1.8	ML	929	NG/ML		25
66	Cohort 1	1501	Week 41	13/Jun/2016	Injection	Female	40.4000	.	CAB	1.8	ML	848	NG/ML		25
67	Cohort 1	501	Week 5 (Injection 1)	28/Sep/2015	Injection	Female	28.9662	800	CAB	1.8	ML	647	NG/ML		25
67	Cohort 1	601	Week 6	05/Oct/2015	Injection	Female	28.9662	.	CAB	1.8	ML	1060	NG/ML		25
67	Cohort 1	701	Week 9	13/Nov/2015	Injection	Female	28.9662	.	CAB	1.8	ML	591	NG/ML		25
67	Cohort 1	801	Week 13	30/Nov/2015	Injection	Female	28.9662	.	CAB	1.8	ML	954	NG/ML		25
67	Cohort 1	901	Week 17 (Injection 2)	21/Dec/2015	Injection	Female	28.9662	800	CAB	1.8	ML	918	NG/ML		25
67	Cohort 1	1001	Week 18	29/Dec/2015	Injection	Female	28.9662	.	CAB	1.8	ML	1270	NG/ML		25
67	Cohort 1	1101	Week 23	02/Mar/2016	Injection	Female	28.9662	.	CAB	1.8	ML	1160	NG/ML		25
67	Cohort 1	1201	Week 29 (Injection 3)	15/Mar/2016	Injection	Female	28.9662	800	CAB	1.8	ML	886	NG/ML		25
67	Cohort 1	1301	Week 30	05/Apr/2016	Injection	Female	28.9662	.	CAB	1.8	ML	1610	NG/ML		25
67	Cohort 1	1401	Week 35	20/Apr/2016	Injection	Female	28.9662	.	CAB	1.8	ML	1330	NG/ML		25
67	Cohort 1	1501	Week 41	06/Jul/2016	Injection	Female	28.9662	.	CAB	1.8	ML	1390	NG/ML		25
69	Cohort 1	501	Week 5 (Injection 1)	05/Oct/2015	Injection	Female	42.4974	800	CAB	1.8	ML	691	NG/ML		25
69	Cohort 1	601	Week 6	20/Oct/2015	Injection	Female	42.4974	.	CAB	1.8	ML	1580	NG/ML		25
69	Cohort 1	701	Week 9	03/Nov/2015	Injection	Female	42.4974	.	CAB	1.8	ML	1370	NG/ML		25
69	Cohort 1	801	Week 13	07/Dec/2015	Injection	Female	42.4974	.	CAB	1.8	ML	590	NG/ML		25
69	Cohort 1	901	Week 17 (Injection 2)	28/Dec/2015	Injection	Female	42.4974	800	CAB	1.8	ML	1250	NG/ML		25
69	Cohort 1	1001	Week 18	12/Jan/2016	Injection	Female	42.4974	.	CAB	1.8	ML	1410	NG/ML		25
69	Cohort 1	1101	Week 23	08/Mar/2016	Injection	Female	42.4974	.	CAB	1.8	ML	1820	NG/ML		25
69	Cohort 1	1201	Week 29 (Injection 3)	22/Mar/2016	Injection	Female	42.4974	800	CAB	1.8	ML	1430	NG/ML		25
69	Cohort 1	1301	Week 30	12/Apr/2016	Injection	Female	42.4974	.	CAB	1.8	ML	3330	NG/ML		25
69	Cohort 1	1401	Week 35	03/May/2016	Injection	Female	42.4974	.	CAB	1.8	ML	2260	NG/ML		25
69	Cohort 1	1501	Week 41	18/Jul/2016	Injection	Female	42.4974	.	CAB	1.8	ML	1440	NG/ML		25
71	Cohort 1	501	Week 5 (Injection 1)	04/Jun/2015	Injection	Female	20.8457	800	CAB	1.8	ML	80.7	NG/ML		25
71	Cohort 1	601	Week 6	11/Jun/2015	Injection	Female	20.8457	.	CAB	1.8	ML	832	NG/ML		25
71	Cohort 1	701	Week 9	29/Jun/2015	Injection	Female	20.8457	.	CAB	1.8	ML	880	NG/ML		25
71	Cohort 1	801	Week 13	27/Jul/2015	Injection	Female	20.8457	.	CAB	1.8	ML	649	NG/ML		25
71	Cohort 1	901	Week 17 (Injection 2)	26/Aug/2015	Injection	Female	20.8457	0	CAB	1.8	ML	1620	NG/ML		25
71	Cohort 1	1201	Week 29 (Injection 3)	17/Nov/2015	Injection	Female	20.8457	0	CAB	1.8	ML	1010	NG/ML		25
71	Cohort 1	1501	Week 41	19/Feb/2016	Injection	Female	20.8457	.	CAB	1.8	ML	198	NG/ML		25
76	Cohort 1	501	Week 5 (Injection 1)	07/Aug/2015	Injection	Male	23.1266	800	CAB	1.8	ML	39	NG/ML		25
76	Cohort 1	601	Week 6	13/Aug/2015	Injection	Male	23.1266	.	CAB	1.8	ML	485	NG/ML		25
76	Cohort 1	701	Week 9	04/Sep/2015	Injection	Male	23.1266	.	CAB	1.8	ML	930	NG/ML		25
76	Cohort 1	801	Week 13	30/Sep/2015	Injection	Male	23.1266	.	CAB	1.8	ML	1310	NG/ML		25
76	Cohort 1	901	Week 17 (Injection 2)	27/Oct/2015	Injection	Male	23.1266	800	CAB	1.8	ML	1290	NG/ML		25
76	Cohort 1	1001	Week 18	02/Nov/2015	Injection	Male	23.1266	.	CAB	1.8	ML	1940	NG/ML		25
76	Cohort 1	1101	Week 23	07/Dec/2015	Injection	Male	23.1266	.	CAB	1.8	ML	1800	NG/ML		25
76	Cohort 1	1201	Week 29 (Injection 3)	19/Jan/2016	Injection	Male	23.1266	800	CAB	1.8	ML	1220	NG/ML		25
76	Cohort 1	1301	Week 30	26/Jan/2016	Injection	Male	23.1266	.	CAB	1.8	ML	2410	NG/ML		25
76	Cohort 1	1401	Week 35	03/Mar/2016	Injection	Male	23.1266	.	CAB	1.8	ML	2310	NG/ML		25
76	Cohort 1	1501	Week 41	15/Apr/2016	Injection	Male	23.1266	.	CAB	1.8	ML	1910	NG/ML		25
78	Cohort 1	501	Week 5 (Injection 1)	13/Aug/2015	Injection	Female	29.1114	800	CAB	1.8	ML	114	NG/ML		25
78	Cohort 1	601	Week 6	21/Aug/2015	Injection	Female	29.1114	.	CAB	1.8	ML	1830	NG/ML		25
78	Cohort 1	701	Week 9	22/Sep/2015	Injection	Female	29.1114	.	CAB	1.8	ML	957	NG/ML		25
78	Cohort 1	801	Week 13	13/Oct/2015	Injection	Female	29.1114	.	CAB	1.8	ML	969	NG/ML		25
78	Cohort 1	901	Week 17 (Injection 2)	03/Nov/2015	Injection	Female	29.1114	800	CAB	1.8	ML	688	NG/ML		25
78	Cohort 1	1001	Week 18	17/Nov/2015	Injection	Female	29.1114	.	CAB	1.8	ML	2410	NG/ML		25
78	Cohort 1	1101	Week 23	12/Jan/2016	Injection	Female	29.1114	.	CAB	1.8	ML	1140	NG/ML		25
78	Cohort 1	1201	Week 29 (Injection 3)	25/Jan/2016	Injection	Female	29.1114	800	CAB	1.8	ML	1170	NG/ML		25
78	Cohort 1	1301	Week 30	29/Jan/2016	Injection	Female	29.1114	.	CAB	1.8	ML	2000	NG/ML		25
78	Cohort 1	1401	Week 35	08/Mar/2016	Injection	Female	29.1114	.	CAB	1.8	ML	2060	NG/ML		25
78	Cohort 1	1501	Week 41	26/Apr/2016	Injection	Female	29.1114	.	CAB	1.8	ML	1280	NG/ML		25
81	Cohort 1	501	Week 5 (Injection 1)	21/Oct/2015	Injection	Female	50.0728	800	CAB	1.8	ML	468	NG/ML		25
81	Cohort 1	601	Week 6	02/Nov/2015	Injection	Female	50.0728	.	CAB	1.8	ML	747	NG/ML		25
81	Cohort 1	701	Week 9	16/Nov/2015	Injection	Female	50.0728	.	CAB	1.8	ML	621	NG/ML		25
81	Cohort 1	801	Week 13	15/Dec/2015	Injection	Female	50.0728	.	CAB	1.8	ML	492	NG/ML		25
81	Cohort 1	901	Week 17 (Injection 2)	15/Jan/2016	Injection	Female	50.0728	800	CAB	1.8	ML	535	NG/ML		25
81	Cohort 1	1001	Week 18	20/Jan/2016	Injection	Female	50.0728	.	CAB	1.8	ML	1430	NG/ML		25
81	Cohort 1	1101	Week 23	26/Feb/2016	Injection	Female	50.0728	.	CAB	1.8	ML	1080	NG/ML		25
81	Cohort 1	1201	Week 29 (Injection 3)	05/Apr/2016	Injection	Female	50.0728	800	CAB	1.8	ML	1130	NG/ML		25
81	Cohort 1	1301	Week 30	11/Apr/2016	Injection	Female	50.0728	.	CAB	1.8	ML	1410	NG/ML		25
81	Cohort 1	1401	Week 35	17/May/2016	Injection	Female	50.0728	.	CAB	1.8	ML	1160	NG/ML		25
81	Cohort 1	1501	Week 41	01/Jul/2016	Injection	Female	50.0728	.	CAB	1.8	ML	1880	NG/ML		25
88	Cohort 1	501	Week 5 (Injection 1)	08/Sep/2015	Injection	Female	28.3824	800	CAB	1.8	ML	781	NG/ML		25
88	Cohort 1	601	Week 6	14/Sep/2015	Injection	Female	28.3824	.	CAB	1.8	ML	1590	NG/ML		25
88	Cohort 1	701	Week 9	05/Oct/2015	Injection	Female	28.3824	.	CAB	1.8	ML	2310	NG/ML		25
88	Cohort 1	801	Week 13	02/Nov/2015	Injection	Female	28.3824	.	CAB	1.8	ML	1990	NG/ML		25
88	Cohort 1	911	Week 17 (Injection 2)	21/Dec/2015	Injection	Female	28.3824	.	CAB	1.8	ML	1530	NG/ML		25
92	Cohort 1	501	Week 5 (Injection 1)	17/Sep/2015	Injection	Female	29.2970	800	CAB	1.8	ML	401	NG/ML		25
92	Cohort 1	601	Week 6	23/Sep/2015	Injection	Female	29.2970	.	CAB	1.8	ML	2900	NG/ML		25
92	Cohort 1	701	Week 9	08/Oct/2015	Injection	Female	29.2970	.	CAB	1.8	ML	3010	NG/ML		25
92	Cohort 1	801	Week 13	04/Nov/2015	Injection	Female	29.2970	.	CAB	1.8	ML	1680	NG/ML		25
92	Cohort 1	901	Week 17 (Injection 2)	03/Dec/2015	Injection	Female	29.2970	800	CAB	1.8	ML	1370	NG/ML		25
92	Cohort 1	1001	Week 18	10/Dec/2015	Injection	Female	29.2970	.	CAB	1.8	ML	3930	NG/ML		25
92	Cohort 1	1101	Week 23	14/Jan/2016	Injection	Female	29.2970	.	CAB	1.8	ML	2390	NG/ML		25
97	Cohort 1	501	Week 5 (Injection 1)	14/Jul/2015	Injection	Male	31.6358	800	CAB	1.8	ML	223	NG/ML		25
97	Cohort 1	511	Week 5 (Injection 1)	17/Jul/2015	Injection	Male	31.6358	.	CAB	1.8	ML	513	NG/ML		25
97	Cohort 1	601	Week 6	21/Jul/2015	Injection	Male	31.6358	.	CAB	1.8	ML	529	NG/ML		25
97	Cohort 1	701	Week 9	10/Aug/2015	Injection	Male	31.6358	.	CAB	1.8	ML	678	NG/ML		25
97	Cohort 1	801	Week 13	11/Sep/2015	Injection	Male	31.6358	.	CAB	1.8	ML	596	NG/ML		25
97	Cohort 1	901	Week 17 (Injection 2)	05/Oct/2015	Injection	Male	31.6358	800	CAB	1.8	ML	593	NG/ML		25
97	Cohort 1	1001	Week 18	13/Oct/2015	Injection	Male	31.6358	.	CAB	1.8	ML	1410	NG/ML		25
97	Cohort 1	1101	Week 23	18/Nov/2015	Injection	Male	31.6358	.	CAB	1.8	ML	1450	NG/ML		25
97	Cohort 1	1201	Week 29 (Injection 3)	28/Dec/2015	Injection	Male	31.6358	800	CAB	1.8	ML	1830	NG/ML		25
97	Cohort 1	1301	Week 30	04/Jan/2016	Injection	Male	31.6358	.	CAB	1.8	ML	2920	NG/ML		25
97	Cohort 1	1401	Week 35	08/Feb/2016	Injection	Male	31.6358	.	CAB	1.8	ML	2590	NG/ML		25
97	Cohort 1	1501	Week 41	21/Mar/2016	Injection	Male	31.6358	.	CAB	1.8	ML	1970	NG/ML		25
102	Cohort 1	501	Week 5 (Injection 1)	13/Oct/2015	Injection	Male	25.0967	800	CAB	1.8	ML	171	NG/ML		25
102	Cohort 1	601	Week 6	20/Oct/2015	Injection	Male	25.0967	.	CAB	1.8	ML	1640	NG/ML		25
102	Cohort 1	701	Week 9	06/Nov/2015	Injection	Male	25.0967	.	CAB	1.8	ML	3070	NG/ML		25
102	Cohort 1	801	Week 13	01/Dec/2015	Injection	Male	25.0967	.	CAB	1.8	ML	1170	NG/ML		25
102	Cohort 1	901	Week 17 (Injection 2)	05/Jan/2016	Injection	Male	25.0967	800	CAB	1.8	ML	810	NG/ML		25
102	Cohort 1	1001	Week 18	12/Jan/2016	Injection	Male	25.0967	.	CAB	1.8	ML	3550	NG/ML		25
102	Cohort 1	1101	Week 23	15/Feb/2016	Injection	Male	25.0967	.	CAB	1.8	ML	1800	NG/ML		25
102	Cohort 1	1201	Week 29 (Injection 3)	29/Mar/2016	Injection	Male	25.0967	800	CAB	1.8	ML	989	NG/ML		25
102	Cohort 1	1301	Week 30	04/Apr/2016	Injection	Male	25.0967	.	CAB	1.8	ML	5450	NG/ML		25
102	Cohort 1	1401	Week 35	09/May/2016	Injection	Male	25.0967	.	CAB	1.8	ML	2130	NG/ML		25
102	Cohort 1	1501	Week 41	20/Jun/2016	Injection	Male	25.0967	.	CAB	1.8	ML	393	NG/ML		25
103	Cohort 1	501	Week 5 (Injection 1)	22/Apr/2015	Injection	Male	23.9446	800	CAB	1.8	ML	31.2	NG/ML		25
103	Cohort 1	601	Week 6	29/Apr/2015	Injection	Male	23.9446	.	CAB	1.8	ML	7290	NG/ML		25
103	Cohort 1	701	Week 9	20/May/2015	Injection	Male	23.9446	.	CAB	1.8	ML	3220	NG/ML		25
103	Cohort 1	801	Week 13	18/Jun/2015	Injection	Male	23.9446	.	CAB	1.8	ML	1680	NG/ML		25
103	Cohort 1	901	Week 17 (Injection 2)	16/Jul/2015	Injection	Male	23.9446	800	CAB	1.8	ML	727	NG/ML		25
103	Cohort 1	1001	Week 18	23/Jul/2015	Injection	Male	23.9446	.	CAB	1.8	ML	4530	NG/ML		25
103	Cohort 1	1101	Week 23	20/Aug/2015	Injection	Male	23.9446	.	CAB	1.8	ML	2610	NG/ML		25
103	Cohort 1	1201	Week 29 (Injection 3)	06/Oct/2015	Injection	Male	23.9446	800	CAB	1.8	ML	881	NG/ML		25
103	Cohort 1	1301	Week 30	14/Oct/2015	Injection	Male	23.9446	.	CAB	1.8	ML	6050	NG/ML		25
103	Cohort 1	1401	Week 35	18/Nov/2015	Injection	Male	23.9446	.	CAB	1.8	ML	3720	NG/ML		25
103	Cohort 1	1501	Week 41	29/Dec/2015	Injection	Male	23.9446	.	CAB	1.8	ML	407	NG/ML		25
107	Cohort 1	501	Week 5 (Injection 1)	11/Jun/2015	Injection	Male	22.8245	800	CAB	1.8	ML	Less than the limit of detection	NG/ML	(B)	25
107	Cohort 1	601	Week 6	19/Jun/2015	Injection	Male	22.8245	.	CAB	1.8	ML	1120	NG/ML		25
107	Cohort 1	701	Week 9	09/Jul/2015	Injection	Male	22.8245	.	CAB	1.8	ML	1460	NG/ML		25
107	Cohort 1	801	Week 13	17/Aug/2015	Injection	Male	22.8245	.	CAB	1.8	ML	278	NG/ML		25
107	Cohort 1	901	Week 17 (Injection 2)	03/Sep/2015	Injection	Male	22.8245	0	CAB	1.8	ML	372	NG/ML		25
107	Cohort 1	1201	Week 29 (Injection 3)	16/Nov/2015	Injection	Male	22.8245	0	CAB	1.8	ML	72.5	NG/ML		25
107	Cohort 1	1501	Week 41	21/Jan/2016	Injection	Male	22.8245	.	CAB	1.8	ML	Less than the limit of detection	NG/ML	(B)	25
110	Cohort 1	501	Week 5 (Injection 1)	13/Oct/2015	Injection	Female	35.4821	800	CAB	1.8	ML	Less than the limit of detection	NG/ML	B	25
110	Cohort 1	601	Week 6	20/Oct/2015	Injection	Female	35.4821	.	CAB	1.8	ML	1120	NG/ML		25
110	Cohort 1	701	Week 9	10/Nov/2015	Injection	Female	35.4821	.	CAB	1.8	ML	3020	NG/ML		25
110	Cohort 1	801	Week 13	21/Dec/2015	Injection	Female	35.4821	.	CAB	1.8	ML	925	NG/ML		25
110	Cohort 1	901	Week 17 (Injection 2)	10/Feb/2016	Injection	Female	35.4821	0	CAB	1.8	ML	562	NG/ML		25
110	Cohort 1	1501	Week 41	12/Aug/2016	Injection	Female	35.4821	.	CAB	1.8	ML	57.6	NG/ML		25
119	Cohort 1	501	Week 5 (Injection 1)	02/Oct/2015	Injection	Male	29.7627	800	CAB	1.8	ML	255	NG/ML		25
119	Cohort 1	601	Week 6	12/Oct/2015	Injection	Male	29.7627	.	CAB	1.8	ML	4210	NG/ML		25
119	Cohort 1	701	Week 9	27/Oct/2015	Injection	Male	29.7627	.	CAB	1.8	ML	2440	NG/ML		25
119	Cohort 1	801	Week 13	25/Nov/2015	Injection	Male	29.7627	.	CAB	1.8	ML	957	NG/ML		25
119	Cohort 1	901	Week 17 (Injection 2)	22/Dec/2015	Injection	Male	29.7627	800	CAB	1.8	ML	643	NG/ML		25
119	Cohort 1	1001	Week 18	31/Dec/2015	Injection	Male	29.7627	.	CAB	1.8	ML	3560	NG/ML		25
119	Cohort 1	1101	Week 23	05/Feb/2016	Injection	Male	29.7627	.	CAB	1.8	ML	1440	NG/ML		25
119	Cohort 1	1201	Week 29 (Injection 3)	17/Mar/2016	Injection	Male	29.7627	800	CAB	1.8	ML	1060	NG/ML		25
119	Cohort 1	1301	Week 30	25/Mar/2016	Injection	Male	29.7627	.	CAB	1.8	ML	5320	NG/ML		25
119	Cohort 1	1401	Week 35	05/May/2016	Injection	Male	29.7627	.	CAB	1.8	ML	1540	NG/ML		25
119	Cohort 1	1501	Week 41	09/Jun/2016	Injection	Male	29.7627	.	CAB	1.8	ML	1060	NG/ML		25
120	Cohort 1	501	Week 5 (Injection 1)	08/Sep/2015	Injection	Female	36.0664	800	CAB	1.8	ML	146	NG/ML		25
120	Cohort 1	601	Week 6	14/Sep/2015	Injection	Female	36.0664	.	CAB	1.8	ML	2540	NG/ML		25
120	Cohort 1	701	Week 9	06/Oct/2015	Injection	Female	36.0664	.	CAB	1.8	ML	2190	NG/ML		25
120	Cohort 1	801	Week 13	02/Nov/2015	Injection	Female	36.0664	.	CAB	1.8	ML	1220	NG/ML		25
120	Cohort 1	901	Week 17 (Injection 2)	30/Nov/2015	Injection	Female	36.0664	800	CAB	1.8	ML	768	NG/ML		25
120	Cohort 1	1001	Week 18	08/Dec/2015	Injection	Female	36.0664	.	CAB	1.8	ML	3460	NG/ML		25
120	Cohort 1	1101	Week 23	12/Jan/2016	Injection	Female	36.0664	.	CAB	1.8	ML	3260	NG/ML		25
120	Cohort 1	1201	Week 29 (Injection 3)	22/Feb/2016	Injection	Female	36.0664	800	CAB	1.8	ML	1220	NG/ML		25
120	Cohort 1	1301	Week 30	29/Feb/2016	Injection	Female	36.0664	.	CAB	1.8	ML	2700	NG/ML		25
120	Cohort 1	1401	Week 35	04/Apr/2016	Injection	Female	36.0664	.	CAB	1.8	ML	1510	NG/ML		25
120	Cohort 1	1501	Week 41	16/May/2016	Injection	Female	36.0664	.	CAB	1.8	ML	1330	NG/ML		25
122	Cohort 1	501	Week 5 (Injection 1)	08/Sep/2015	Injection	Female	39.5602	800	CAB	1.8	ML	149	NG/ML		25
122	Cohort 1	601	Week 6	15/Sep/2015	Injection	Female	39.5602	.	CAB	1.8	ML	1650	NG/ML		25
122	Cohort 1	701	Week 9	06/Oct/2015	Injection	Female	39.5602	.	CAB	1.8	ML	1740	NG/ML		25
122	Cohort 1	801	Week 13	03/Nov/2015	Injection	Female	39.5602	.	CAB	1.8	ML	2530	NG/ML		25
122	Cohort 1	901	Week 17 (Injection 2)	01/Dec/2015	Injection	Female	39.5602	800	CAB	1.8	ML	2010	NG/ML		25
122	Cohort 1	1001	Week 18	08/Dec/2015	Injection	Female	39.5602	.	CAB	1.8	ML	3730	NG/ML		25
122	Cohort 1	1101	Week 23	12/Jan/2016	Injection	Female	39.5602	.	CAB	1.8	ML	3790	NG/ML		25
122	Cohort 1	1201	Week 29 (Injection 3)	23/Feb/2016	Injection	Female	39.5602	800	CAB	1.8	ML	2070	NG/ML		25
122	Cohort 1	1301	Week 30	01/Mar/2016	Injection	Female	39.5602	.	CAB	1.8	ML	5270	NG/ML		25
122	Cohort 1	1401	Week 35	13/Apr/2016	Injection	Female	39.5602	.	CAB	1.8	ML	2620	NG/ML		25
122	Cohort 1	1501	Week 41	19/May/2016	Injection	Female	39.5602	.	CAB	1.8	ML	2090	NG/ML		25
125	Cohort 1	501	Week 5 (Injection 1)	25/Aug/2015	Injection	Female	23.5457	800	CAB	1.8	ML	369	NG/ML		25
125	Cohort 1	601	Week 6	01/Sep/2015	Injection	Female	23.5457	.	CAB	1.8	ML	11400	NG/ML		25
125	Cohort 1	701	Week 9	22/Sep/2015	Injection	Female	23.5457	.	CAB	1.8	ML	5900	NG/ML		25
125	Cohort 1	801	Week 13	20/Oct/2015	Injection	Female	23.5457	.	CAB	1.8	ML	2090	NG/ML		25
125	Cohort 1	901	Week 17 (Injection 2)	17/Nov/2015	Injection	Female	23.5457	800	CAB	1.8	ML	1040	NG/ML		25
125	Cohort 1	1001	Week 18	24/Nov/2015	Injection	Female	23.5457	.	CAB	1.8	ML	2010	NG/ML		25
125	Cohort 1	1101	Week 23	11/Jan/2016	Injection	Female	23.5457	.	CAB	1.8	ML	3290	NG/ML		25
125	Cohort 1	1201	Week 29 (Injection 3)	08/Feb/2016	Injection	Female	23.5457	800	CAB	1.8	ML	3190	NG/ML		25
125	Cohort 1	1301	Week 30	16/Feb/2016	Injection	Female	23.5457	.	CAB	1.8	ML	5650	NG/ML		25
125	Cohort 1	1401	Week 35	17/Mar/2016	Injection	Female	23.5457	.	CAB	1.8	ML	4430	NG/ML		25
125	Cohort 1	1501	Week 41	26/Apr/2016	Injection	Female	23.5457	.	CAB	1.8	ML	4720	NG/ML		25
136	Cohort 1	501	Week 5 (Injection 1)	18/Aug/2015	Injection	Female	28.0742	800	CAB	1.8	ML	858	NG/ML		25
136	Cohort 1	601	Week 6	26/Aug/2015	Injection	Female	28.0742	.	CAB	1.8	ML	1390	NG/ML		25
136	Cohort 1	701	Week 9	16/Sep/2015	Injection	Female	28.0742	.	CAB	1.8	ML	708	NG/ML		25
136	Cohort 1	801	Week 13	14/Oct/2015	Injection	Female	28.0742	.	CAB	1.8	ML	1100	NG/ML		25
136	Cohort 1	901	Week 17 (Injection 2)	10/Nov/2015	Injection	Female	28.0742	800	CAB	1.8	ML	1100	NG/ML		25
136	Cohort 1	1001	Week 18	18/Nov/2015	Injection	Female	28.0742	.	CAB	1.8	ML	3290	NG/ML		25
136	Cohort 1	1101	Week 23	17/Dec/2015	Injection	Female	28.0742	.	CAB	1.8	ML	3480	NG/ML		25
136	Cohort 1	1201	Week 29 (Injection 3)	02/Feb/2016	Injection	Female	28.0742	800	CAB	1.8	ML	2470	NG/ML		25
136	Cohort 1	1301	Week 30	11/Feb/2016	Injection	Female	28.0742	.	CAB	1.8	ML	10400	NG/ML		25
136	Cohort 1	1401	Week 35	16/Mar/2016	Injection	Female	28.0742	.	CAB	1.8	ML	6060	NG/ML		25
136	Cohort 1	1501	Week 41	11/May/2016	Injection	Female	28.0742	.	CAB	1.8	ML	1190	NG/ML		25
146	Cohort 1	501	Week 5 (Injection 1)	27/Apr/2015	Injection	Male	39.2885	800	CAB	1.8	ML	248	NG/ML		25
146	Cohort 1	601	Week 6	05/May/2015	Injection	Male	39.2885	.	CAB	1.8	ML	963	NG/ML		25
146	Cohort 1	701	Week 9	26/May/2015	Injection	Male	39.2885	.	CAB	1.8	ML	733	NG/ML		25
146	Cohort 1	801	Week 13	23/Jun/2015	Injection	Male	39.2885	.	CAB	1.8	ML	663	NG/ML		25
146	Cohort 1	901	Week 17 (Injection 2)	22/Jul/2015	Injection	Male	39.2885	800	CAB	1.8	ML	656	NG/ML		25
146	Cohort 1	1001	Week 18	28/Jul/2015	Injection	Male	39.2885	.	CAB	1.8	ML	730	NG/ML		25
146	Cohort 1	1101	Week 23	01/Sep/2015	Injection	Male	39.2885	.	CAB	1.8	ML	1380	NG/ML		25
146	Cohort 1	1201	Week 29 (Injection 3)	12/Oct/2015	Injection	Male	39.2885	800	CAB	1.8	ML	903	NG/ML		25
146	Cohort 1	1301	Week 30	20/Oct/2015	Injection	Male	39.2885	.	CAB	1.8	ML	1560	NG/ML		25
146	Cohort 1	1401	Week 35	17/Nov/2015	Injection	Male	39.2885	.	CAB	1.8	ML	957	NG/ML		25
146	Cohort 1	1501	Week 41	13/Jan/2016	Injection	Male	39.2885	.	CAB	1.8	ML	1310	NG/ML		25
153	Cohort 1	501	Week 5 (Injection 1)	23/Jun/2015	Injection	Female	28.1245	800	CAB	1.8	ML	1730	NG/ML		25
153	Cohort 1	601	Week 6	30/Jun/2015	Injection	Female	28.1245	.	CAB	1.8	ML	1610	NG/ML		25
153	Cohort 1	701	Week 9	21/Jul/2015	Injection	Female	28.1245	.	CAB	1.8	ML	2640	NG/ML		25
153	Cohort 1	801	Week 13	18/Aug/2015	Injection	Female	28.1245	.	CAB	1.8	ML	1930	NG/ML		25
153	Cohort 1	901	Week 17 (Injection 2)	11/Sep/2015	Injection	Female	28.1245	0	CAB	1.8	ML	2340	NG/ML		25
153	Cohort 1	1201	Week 29 (Injection 3)	15/Dec/2015	Injection	Female	28.1245	0	CAB	1.8	ML	141	NG/ML		25
153	Cohort 1	1501	Week 41	09/Mar/2016	Injection	Female	28.1245	.	CAB	1.8	ML	30.2	NG/ML		25
154	Cohort 1	501	Week 5 (Injection 1)	28/Sep/2015	Injection	Female	31.8877	800	CAB	1.8	ML	38.9	NG/ML		25
154	Cohort 1	601	Week 6	05/Oct/2015	Injection	Female	31.8877	.	CAB	1.8	ML	1900	NG/ML		25
154	Cohort 1	701	Week 9	26/Oct/2015	Injection	Female	31.8877	.	CAB	1.8	ML	2870	NG/ML		25
154	Cohort 1	801	Week 13	24/Nov/2015	Injection	Female	31.8877	.	CAB	1.8	ML	3170	NG/ML		25
154	Cohort 1	901	Week 17 (Injection 2)	18/Dec/2015	Injection	Female	31.8877	800	CAB	1.8	ML	1730	NG/ML		25
154	Cohort 1	1001	Week 18	04/Jan/2016	Injection	Female	31.8877	.	CAB	1.8	ML	1970	NG/ML		25
154	Cohort 1	1101	Week 23	04/Feb/2016	Injection	Female	31.8877	.	CAB	1.8	ML	1900	NG/ML		25
154	Cohort 1	1201	Week 29 (Injection 3)	14/Mar/2016	Injection	Female	31.8877	800	CAB	1.8	ML	1380	NG/ML		25
154	Cohort 1	1301	Week 30	29/Mar/2016	Injection	Female	31.8877	.	CAB	1.8	ML	1570	NG/ML		25
154	Cohort 1	1401	Week 35	25/Apr/2016	Injection	Female	31.8877	.	CAB	1.8	ML	2940	NG/ML		25
154	Cohort 1	1501	Week 41	06/Jun/2016	Injection	Female	31.8877	.	CAB	1.8	ML	1410	NG/ML		25
155	Cohort 1	501	Week 5 (Injection 1)	17/Aug/2015	Injection	Female	19.3625	800	CAB	1.8	ML	247	NG/ML		25
155	Cohort 1	601	Week 6	26/Aug/2015	Injection	Female	19.3625	.	CAB	1.8	ML	2890	NG/ML		25
155	Cohort 1	701	Week 9	14/Sep/2015	Injection	Female	19.3625	.	CAB	1.8	ML	4070	NG/ML		25
155	Cohort 1	801	Week 13	12/Oct/2015	Injection	Female	19.3625	.	CAB	1.8	ML	2710	NG/ML		25
155	Cohort 1	901	Week 17 (Injection 2)	09/Nov/2015	Injection	Female	19.3625	800	CAB	1.8	ML	1350	NG/ML		25
155	Cohort 1	1001	Week 18	23/Nov/2015	Injection	Female	19.3625	.	CAB	1.8	ML	3430	NG/ML		25
155	Cohort 1	1101	Week 23	14/Dec/2015	Injection	Female	19.3625	.	CAB	1.8	ML	4800	NG/ML		25
155	Cohort 1	1201	Week 29 (Injection 3)	03/Feb/2016	Injection	Female	19.3625	800	CAB	1.8	ML	1810	NG/ML		25
155	Cohort 1	1301	Week 30	11/Feb/2016	Injection	Female	19.3625	.	CAB	1.8	ML	4200	NG/ML		25
155	Cohort 1	1401	Week 35	16/Mar/2016	Injection	Female	19.3625	.	CAB	1.8	ML	5020	NG/ML		25
155	Cohort 1	1501	Week 41	09/May/2016	Injection	Female	19.3625	.	CAB	1.8	ML	1410	NG/ML		25
156	Cohort 1	501	Week 5 (Injection 1)	28/Sep/2015	Injection	Female	41.9841	800	CAB	1.8	ML	276	NG/ML		25
156	Cohort 1	601	Week 6	06/Oct/2015	Injection	Female	41.9841	.	CAB	1.8	ML	1040	NG/ML		25
156	Cohort 1	701	Week 9	26/Oct/2015	Injection	Female	41.9841	.	CAB	1.8	ML	4380	NG/ML		25
156	Cohort 1	801	Week 13	23/Nov/2015	Injection	Female	41.9841	.	CAB	1.8	ML	1450	NG/ML		25
156	Cohort 1	901	Week 17 (Injection 2)	18/Dec/2015	Injection	Female	41.9841	800	CAB	1.8	ML	1030	NG/ML		25
156	Cohort 1	1001	Week 18	05/Jan/2016	Injection	Female	41.9841	.	CAB	1.8	ML	2210	NG/ML		25
156	Cohort 1	1101	Week 23	04/Feb/2016	Injection	Female	41.9841	.	CAB	1.8	ML	2130	NG/ML		25
156	Cohort 1	1201	Week 29 (Injection 3)	16/Mar/2016	Injection	Female	41.9841	800	CAB	1.8	ML	1810	NG/ML		25
156	Cohort 1	1301	Week 30	29/Mar/2016	Injection	Female	41.9841	.	CAB	1.8	ML	4570	NG/ML		25
156	Cohort 1	1401	Week 35	05/May/2016	Injection	Female	41.9841	.	CAB	1.8	ML	2700	NG/ML		25
156	Cohort 1	1501	Week 41	20/Jun/2016	Injection	Female	41.9841	.	CAB	1.8	ML	1920	NG/ML		25
159	Cohort 1	501	Week 5 (Injection 1)	01/Sep/2015	Injection	Female	24.9968	800	CAB	1.8	ML	109	NG/ML		25
159	Cohort 1	601	Week 6	10/Sep/2015	Injection	Female	24.9968	.	CAB	1.8	ML	1430	NG/ML		25
159	Cohort 1	701	Week 9	01/Oct/2015	Injection	Female	24.9968	.	CAB	1.8	ML	840	NG/ML		25
159	Cohort 1	801	Week 13	27/Oct/2015	Injection	Female	24.9968	.	CAB	1.8	ML	879	NG/ML		25
159	Cohort 1	901	Week 17 (Injection 2)	24/Nov/2015	Injection	Female	24.9968	800	CAB	1.8	ML	749	NG/ML		25
159	Cohort 1	1001	Week 18	01/Dec/2015	Injection	Female	24.9968	.	CAB	1.8	ML	2440	NG/ML		25
159	Cohort 1	1101	Week 23	12/Jan/2016	Injection	Female	24.9968	.	CAB	1.8	ML	1570	NG/ML		25
159	Cohort 1	1201	Week 29 (Injection 3)	16/Feb/2016	Injection	Female	24.9968	800	CAB	1.8	ML	1340	NG/ML		25
159	Cohort 1	1301	Week 30	23/Feb/2016	Injection	Female	24.9968	.	CAB	1.8	ML	2470	NG/ML		25
159	Cohort 1	1401	Week 35	30/Mar/2016	Injection	Female	24.9968	.	CAB	1.8	ML	1590	NG/ML		25
159	Cohort 1	1501	Week 41	09/Jun/2016	Injection	Female	24.9968	.	CAB	1.8	ML	689	NG/ML		25
160	Cohort 1	501	Week 5 (Injection 1)	25/Sep/2015	Injection	Female	19.0520	800	CAB	1.8	ML	282	NG/ML		25
160	Cohort 1	601	Week 6	08/Oct/2015	Injection	Female	19.0520	.	CAB	1.8	ML	1430	NG/ML		25
160	Cohort 1	701	Week 9	23/Oct/2015	Injection	Female	19.0520	.	CAB	1.8	ML	1460	NG/ML		25
160	Cohort 1	801	Week 13	13/Nov/2015	Injection	Female	19.0520	.	CAB	1.8	ML	1130	NG/ML		25
160	Cohort 1	901	Week 17 (Injection 2)	18/Dec/2015	Injection	Female	19.0520	800	CAB	1.8	ML	1550	NG/ML		25
160	Cohort 1	1001	Week 18	11/Jan/2016	Injection	Female	19.0520	.	CAB	1.8	ML	1720	NG/ML		25
160	Cohort 1	1101	Week 23	04/Mar/2016	Injection	Female	19.0520	.	CAB	1.8	ML	3400	NG/ML		25
160	Cohort 1	1201	Week 29 (Injection 3)	14/Mar/2016	Injection	Female	19.0520	800	CAB	1.8	ML	2470	NG/ML		25
160	Cohort 1	1301	Week 30	05/Apr/2016	Injection	Female	19.0520	.	CAB	1.8	ML	4240	NG/ML		25
160	Cohort 1	1401	Week 35	18/May/2016	Injection	Female	19.0520	.	CAB	1.8	ML	3800	NG/ML		25
160	Cohort 1	1501	Week 41	06/Jun/2016	Injection	Female	19.0520	.	CAB	1.8	ML	2560	NG/ML		25
163	Cohort 1	501	Week 5 (Injection 1)	16/Jul/2015	Injection	Female	27.4380	800	CAB	1.8	ML	Less than the limit of detection	NG/ML	(B)	25
163	Cohort 1	601	Week 6	20/Jul/2015	Injection	Female	27.4380	.	CAB	1.8	ML	942	NG/ML		25
163	Cohort 1	701	Week 9	10/Aug/2015	Injection	Female	27.4380	.	CAB	1.8	ML	965	NG/ML		25
163	Cohort 1	801	Week 13	01/Sep/2015	Injection	Female	27.4380	.	CAB	1.8	ML	652	NG/ML		25
163	Cohort 1	901	Week 17 (Injection 2)	30/Sep/2015	Injection	Female	27.4380	800	CAB	1.8	ML	395	NG/ML		25
163	Cohort 1	1001	Week 18	05/Oct/2015	Injection	Female	27.4380	.	CAB	1.8	ML	459	NG/ML		25
163	Cohort 1	1101	Week 23	16/Nov/2015	Injection	Female	27.4380	.	CAB	1.8	ML	1060	NG/ML		25
163	Cohort 1	1201	Week 29 (Injection 3)	21/Dec/2015	Injection	Female	27.4380	800	CAB	1.8	ML	1100	NG/ML		25
163	Cohort 1	1301	Week 30	06/Jan/2016	Injection	Female	27.4380	.	CAB	1.8	ML	1220	NG/ML		25
163	Cohort 1	1401	Week 35	01/Feb/2016	Injection	Female	27.4380	.	CAB	1.8	ML	1450	NG/ML		25
163	Cohort 1	1501	Week 41	16/Mar/2016	Injection	Female	27.4380	.	CAB	1.8	ML	1670	NG/ML		25
165	Cohort 1	501	Week 5 (Injection 1)	09/Jul/2015	Injection	Female	26.1331	800	CAB	1.8	ML	Less than the limit of detection	NG/ML	(B)	25
165	Cohort 1	601	Week 6	16/Jul/2015	Injection	Female	26.1331	.	CAB	1.8	ML	794	NG/ML		25
165	Cohort 1	701	Week 9	06/Aug/2015	Injection	Female	26.1331	.	CAB	1.8	ML	1550	NG/ML		25
165	Cohort 1	801	Week 13	04/Sep/2015	Injection	Female	26.1331	.	CAB	1.8	ML	1200	NG/ML		25
165	Cohort 1	901	Week 17 (Injection 2)	30/Sep/2015	Injection	Female	26.1331	800	CAB	1.8	ML	905	NG/ML		25
165	Cohort 1	1001	Week 18	07/Oct/2015	Injection	Female	26.1331	.	CAB	1.8	ML	1550	NG/ML		25
165	Cohort 1	1101	Week 23	11/Nov/2015	Injection	Female	26.1331	.	CAB	1.8	ML	1680	NG/ML		25
165	Cohort 1	1201	Week 29 (Injection 3)	22/Dec/2015	Injection	Female	26.1331	800	CAB	1.8	ML	1190	NG/ML		25
165	Cohort 1	1301	Week 30	19/Jan/2016	Injection	Female	26.1331	.	CAB	1.8	ML	1430	NG/ML		25
165	Cohort 1	1401	Week 35	01/Feb/2016	Injection	Female	26.1331	.	CAB	1.8	ML	1860	NG/ML		25
165	Cohort 1	1501	Week 41	16/Mar/2016	Injection	Female	26.1331	.	CAB	1.8	ML	1700	NG/ML		25
171	Cohort 2	501	Week 5 (Injection 1)	21/Jun/2016	Injection	Female	35.6867	600	CAB	1.8	ML	471	NG/ML		25
171	Cohort 2	601	Week 6	28/Jun/2016	Injection	Female	35.6867	.	CAB	1.8	ML	454	NG/ML		25
171	Cohort 2	701	Week 9 (Injection 2)	20/Jul/2016	Injection	Female	35.6867	600	CAB	1.8	ML	1490	NG/ML		25
171	Cohort 2	801	Week 10	26/Jul/2016	Injection	Female	35.6867	.	CAB	1.8	ML	3160	NG/ML		25
171	Cohort 2	901	Week 13	17/Aug/2016	Injection	Female	35.6867	.	CAB	1.8	ML	3730	NG/ML		25
171	Cohort 2	1001	Week 17 (Injection 3)	13/Sep/2016	Injection	Female	35.6867	600	CAB	1.8	ML	4050	NG/ML		25
171	Cohort 2	1101	Week 18	20/Sep/2016	Injection	Female	35.6867	.	CAB	1.8	ML	4070	NG/ML		25
171	Cohort 2	1201	Week 21	12/Oct/2016	Injection	Female	35.6867	.	CAB	1.8	ML	2340	NG/ML		25
171	Cohort 2	1301	Week 25 (Injection 4)	08/Nov/2016	Injection	Female	35.6867	600	CAB	1.8	ML	3050	NG/ML		25
171	Cohort 2	1401	Week 26	15/Nov/2016	Injection	Female	35.6867	.	CAB	1.8	ML	3470	NG/ML		25
171	Cohort 2	1601	Week 29	06/Dec/2016	Injection	Female	35.6867	.	CAB	1.8	ML	3080	NG/ML		25
171	Cohort 2	1701	Week 33 (Injection 5)	03/Jan/2017	Injection	Female	35.6867	600	CAB	1.8	ML	2830	NG/ML		25
171	Cohort 2	1801	Week 34	11/Jan/2017	Injection	Female	35.6867	.	CAB	1.8	ML	2800	NG/ML		25
171	Cohort 2	1901	Week 37	31/Jan/2017	Injection	Female	35.6867	.	CAB	1.8	ML	2960	NG/ML		25
171	Cohort 2	2001	Week 41	01/Mar/2017	Injection	Female	35.6867	.	CAB	1.8	ML	3020	NG/ML		25
176	Cohort 2	501	Week 5 (Injection 1)	12/May/2016	Injection	Female	22.4323	600	CAB	1.8	ML	179	NG/ML		25
176	Cohort 2	601	Week 6	30/May/2016	Injection	Female	22.4323	.	CAB	1.8	ML	3560	NG/ML		25
176	Cohort 2	701	Week 9 (Injection 2)	03/Jun/2016	Injection	Female	22.4323	600	CAB	1.8	ML	3220	NG/ML		25
176	Cohort 2	801	Week 10	15/Jun/2016	Injection	Female	22.4323	.	CAB	1.8	ML	2360	NG/ML		25
176	Cohort 2	901	Week 13	18/Jul/2016	Injection	Female	22.4323	.	CAB	1.8	ML	3740	NG/ML		25
176	Cohort 2	1001	Week 17 (Injection 3)	03/Aug/2016	Injection	Female	22.4323	600	CAB	1.8	ML	809	NG/ML		25
176	Cohort 2	1101	Week 18	17/Aug/2016	Injection	Female	22.4323	.	CAB	1.8	ML	4680	NG/ML		25
176	Cohort 2	1201	Week 21	31/Aug/2016	Injection	Female	22.4323	.	CAB	1.8	ML	3910	NG/ML		25
176	Cohort 2	1301	Week 25 (Injection 4)	23/Sep/2016	Injection	Female	22.4323	600	CAB	1.8	ML	2830	NG/ML		25
176	Cohort 2	1401	Week 26	14/Oct/2016	Injection	Female	22.4323	.	CAB	1.8	ML	3950	NG/ML		25
176	Cohort 2	1601	Week 29	20/Oct/2016	Injection	Female	22.4323	.	CAB	1.8	ML	4180	NG/ML		25
176	Cohort 2	1701	Week 33 (Injection 5)	21/Nov/2016	Injection	Female	22.4323	600	CAB	1.8	ML	2310	NG/ML		25
176	Cohort 2	1801	Week 34	06/Dec/2016	Injection	Female	22.4323	.	CAB	1.8	ML	3380	NG/ML		25
176	Cohort 2	1901	Week 37	09/Jan/2017	Injection	Female	22.4323	.	CAB	1.8	ML	2580	NG/ML		25
176	Cohort 2	2001	Week 41	16/Mar/2017	Injection	Female	22.4323	.	CAB	1.8	ML	703	NG/ML		25
178	Cohort 2	501	Week 5 (Injection 1)	23/Jun/2016	Injection	Female	35.9977	600	CAB	1.8	ML	Less than the limit of detection	NG/ML	B	25
178	Cohort 2	601	Week 6	01/Jul/2016	Injection	Female	35.9977	.	CAB	1.8	ML	747	NG/ML		25
178	Cohort 2	701	Week 9 (Injection 2)	14/Jul/2016	Injection	Female	35.9977	600	CAB	1.8	ML	731	NG/ML		25
178	Cohort 2	801	Week 10	22/Jul/2016	Injection	Female	35.9977	.	CAB	1.8	ML	1300	NG/ML		25
178	Cohort 2	901	Week 13	15/Aug/2016	Injection	Female	35.9977	.	CAB	1.8	ML	1830	NG/ML		25
178	Cohort 2	1001	Week 17 (Injection 3)	02/Sep/2016	Injection	Female	35.9977	600	CAB	1.8	ML	2720	NG/ML		25
178	Cohort 2	1101	Week 18	08/Sep/2016	Injection	Female	35.9977	.	CAB	1.8	ML	3530	NG/ML		25
178	Cohort 2	1201	Week 21	30/Sep/2016	Injection	Female	35.9977	.	CAB	1.8	ML	4190	NG/ML		25
178	Cohort 2	1301	Week 25 (Injection 4)	28/Oct/2016	Injection	Female	35.9977	600	CAB	1.8	ML	2800	NG/ML		25
178	Cohort 2	1401	Week 26	04/Nov/2016	Injection	Female	35.9977	.	CAB	1.8	ML	3510	NG/ML		25
178	Cohort 2	1601	Week 29	22/Nov/2016	Injection	Female	35.9977	.	CAB	1.8	ML	3370	NG/ML		25
178	Cohort 2	1701	Week 33 (Injection 5)	19/Dec/2016	Injection	Female	35.9977	600	CAB	1.8	ML	2510	NG/ML		25
178	Cohort 2	1801	Week 34	27/Dec/2016	Injection	Female	35.9977	.	CAB	1.8	ML	3440	NG/ML		25
178	Cohort 2	1901	Week 37	20/Jan/2017	Injection	Female	35.9977	.	CAB	1.8	ML	3880	NG/ML		25
178	Cohort 2	2001	Week 41	17/Feb/2017	Injection	Female	35.9977	.	CAB	1.8	ML	2870	NG/ML		25
180	Cohort 2	501	Week 5 (Injection 1)	02/Jul/2016	Injection	Female	23.1108	600	CAB	1.8	ML	120	NG/ML		25
180	Cohort 2	601	Week 6	13/Jul/2016	Injection	Female	23.1108	.	CAB	1.8	ML	639	NG/ML		25
180	Cohort 2	701	Week 9 (Injection 2)	28/Jul/2016	Injection	Female	23.1108	600	CAB	1.8	ML	789	NG/ML		25
180	Cohort 2	801	Week 10	03/Aug/2016	Injection	Female	23.1108	.	CAB	1.8	ML	1960	NG/ML		25
180	Cohort 2	901	Week 13	12/Sep/2016	Injection	Female	23.1108	.	CAB	1.8	ML	1840	NG/ML		25
180	Cohort 2	1001	Week 17 (Injection 3)	23/Sep/2016	Injection	Female	23.1108	600	CAB	1.8	ML	1660	NG/ML		25
180	Cohort 2	1101	Week 18	11/Oct/2016	Injection	Female	23.1108	.	CAB	1.8	ML	2590	NG/ML		25
180	Cohort 2	1201	Week 21	26/Oct/2016	Injection	Female	23.1108	.	CAB	1.8	ML	2280	NG/ML		25
180	Cohort 2	1301	Week 25 (Injection 4)	16/Nov/2016	Injection	Female	23.1108	600	CAB	1.8	ML	2330	NG/ML		25
180	Cohort 2	1401	Week 26	25/Nov/2016	Injection	Female	23.1108	.	CAB	1.8	ML	3520	NG/ML		25
180	Cohort 2	1601	Week 29	21/Dec/2016	Injection	Female	23.1108	.	CAB	1.8	ML	4000	NG/ML		25
180	Cohort 2	1701	Week 33 (Injection 5)	11/Jan/2017	Injection	Female	23.1108	600	CAB	1.8	ML	3470	NG/ML		25
180	Cohort 2	1801	Week 34	18/Jan/2017	Injection	Female	23.1108	.	CAB	1.8	ML	4080	NG/ML		25
180	Cohort 2	1901	Week 37	13/Feb/2017	Injection	Female	23.1108	.	CAB	1.8	ML	4170	NG/ML		25
180	Cohort 2	2001	Week 41	13/Mar/2017	Injection	Female	23.1108	.	CAB	1.8	ML	4620	NG/ML		25
188	Cohort 1	501	Week 5 (Injection 1)	15/Oct/2015	Injection	Female	41.2487	800	CAB	1.8	ML	70.2	NG/ML		25
188	Cohort 1	601	Week 6	23/Oct/2015	Injection	Female	41.2487	.	CAB	1.8	ML	657	NG/ML		25
188	Cohort 1	701	Week 9	12/Nov/2015	Injection	Female	41.2487	.	CAB	1.8	ML	702	NG/ML		25
188	Cohort 1	801	Week 13	09/Dec/2015	Injection	Female	41.2487	.	CAB	1.8	ML	774	NG/ML		25
188	Cohort 1	901	Week 17 (Injection 2)	06/Jan/2016	Injection	Female	41.2487	800	CAB	1.8	ML	605	NG/ML		25
188	Cohort 1	1001	Week 18	15/Jan/2016	Injection	Female	41.2487	.	CAB	1.8	ML	1180	NG/ML		25
188	Cohort 1	1101	Week 23	18/Feb/2016	Injection	Female	41.2487	.	CAB	1.8	ML	1140	NG/ML		25
188	Cohort 1	1201	Week 29 (Injection 3)	31/Mar/2016	Injection	Female	41.2487	800	CAB	1.8	ML	950	NG/ML		25
188	Cohort 1	1301	Week 30	05/Apr/2016	Injection	Female	41.2487	.	CAB	1.8	ML	1780	NG/ML		25
188	Cohort 1	1401	Week 35	13/May/2016	Injection	Female	41.2487	.	CAB	1.8	ML	829	NG/ML		25
188	Cohort 1	1501	Week 41	23/Jun/2016	Injection	Female	41.2487	.	CAB	1.8	ML	948	NG/ML		25
191	Cohort 1	501	Week 5 (Injection 1)	24/Aug/2015	Injection	Female	32.5771	800	CAB	1.8	ML	29.3	NG/ML		25
191	Cohort 1	601	Week 6	31/Aug/2015	Injection	Female	32.5771	.	CAB	1.8	ML	407	NG/ML		25
191	Cohort 1	701	Week 9	21/Sep/2015	Injection	Female	32.5771	.	CAB	1.8	ML	939	NG/ML		25
191	Cohort 1	801	Week 13	19/Oct/2015	Injection	Female	32.5771	.	CAB	1.8	ML	758	NG/ML		25
191	Cohort 1	901	Week 17 (Injection 2)	16/Nov/2015	Injection	Female	32.5771	800	CAB	1.8	ML	705	NG/ML		25
191	Cohort 1	1001	Week 18	24/Nov/2015	Injection	Female	32.5771	.	CAB	1.8	ML	969	NG/ML		25
191	Cohort 1	1101	Week 23	12/Jan/2016	Injection	Female	32.5771	.	CAB	1.8	ML	779	NG/ML		25
191	Cohort 1	1201	Week 29 (Injection 3)	09/Feb/2016	Injection	Female	32.5771	800	CAB	1.8	ML	631	NG/ML		25
191	Cohort 1	1301	Week 30	16/Feb/2016	Injection	Female	32.5771	.	CAB	1.8	ML	1280	NG/ML		25
191	Cohort 1	1401	Week 35	05/Apr/2016	Injection	Female	32.5771	.	CAB	1.8	ML	1240	NG/ML		25
191	Cohort 1	1501	Week 41	04/May/2016	Injection	Female	32.5771	.	CAB	1.8	ML	1040	NG/ML		25
192	Cohort 2	501	Week 5 (Injection 1)	02/Mar/2016	Injection	Male	25.1863	600	CAB	1.8	ML	182	NG/ML		25
192	Cohort 2	601	Week 6	09/Mar/2016	Injection	Male	25.1863	.	CAB	1.8	ML	1300	NG/ML		25
192	Cohort 2	701	Week 9 (Injection 2)	04/Apr/2016	Injection	Male	25.1863	600	CAB	1.8	ML	1080	NG/ML		25
192	Cohort 2	801	Week 10	11/Apr/2016	Injection	Male	25.1863	.	CAB	1.8	ML	2860	NG/ML		25
192	Cohort 2	901	Week 13	28/Apr/2016	Injection	Male	25.1863	.	CAB	1.8	ML	2250	NG/ML		25
192	Cohort 2	1001	Week 17 (Injection 3)	23/May/2016	Injection	Male	25.1863	600	CAB	1.8	ML	1430	NG/ML		25
192	Cohort 2	1101	Week 18	01/Jun/2016	Injection	Male	25.1863	.	CAB	1.8	ML	2580	NG/ML		25
192	Cohort 2	1201	Week 21	22/Jun/2016	Injection	Male	25.1863	.	CAB	1.8	ML	2130	NG/ML		25
192	Cohort 2	1301	Week 25 (Injection 4)	20/Jul/2016	Injection	Male	25.1863	600	CAB	1.8	ML	1450	NG/ML		25
192	Cohort 2	1401	Week 26	27/Jul/2016	Injection	Male	25.1863	.	CAB	1.8	ML	2580	NG/ML		25
192	Cohort 2	1601	Week 29	15/Aug/2016	Injection	Male	25.1863	.	CAB	1.8	ML	2840	NG/ML		25
192	Cohort 2	1701	Week 33 (Injection 5)	14/Sep/2016	Injection	Male	25.1863	600	CAB	1.8	ML	1720	NG/ML		25
192	Cohort 2	1801	Week 34	21/Sep/2016	Injection	Male	25.1863	.	CAB	1.8	ML	6120	NG/ML		25
192	Cohort 2	1901	Week 37	12/Oct/2016	Injection	Male	25.1863	.	CAB	1.8	ML	3800	NG/ML		25
192	Cohort 2	2001	Week 41	11/Nov/2016	Injection	Male	25.1863	.	CAB	1.8	ML	1430	NG/ML		25
198	Cohort 1	501	Week 5 (Injection 1)	11/Jun/2015	Injection	Male	24.3974	800	CAB	1.8	ML	107	NG/ML		25
198	Cohort 1	601	Week 6	16/Jun/2015	Injection	Male	24.3974	.	CAB	1.8	ML	2850	NG/ML		25
198	Cohort 1	701	Week 9	09/Jul/2015	Injection	Male	24.3974	.	CAB	1.8	ML	2930	NG/ML		25
198	Cohort 1	801	Week 13	06/Aug/2015	Injection	Male	24.3974	.	CAB	1.8	ML	1380	NG/ML		25
198	Cohort 1	901	Week 17 (Injection 2)	02/Sep/2015	Injection	Male	24.3974	800	CAB	1.8	ML	343	NG/ML		25
198	Cohort 1	1001	Week 18	11/Sep/2015	Injection	Male	24.3974	.	CAB	1.8	ML	2660	NG/ML		25
198	Cohort 1	1101	Week 23	14/Oct/2015	Injection	Male	24.3974	.	CAB	1.8	ML	1460	NG/ML		25
198	Cohort 1	1201	Week 29 (Injection 3)	25/Nov/2015	Injection	Male	24.3974	800	CAB	1.8	ML	255	NG/ML		25
198	Cohort 1	1301	Week 30	02/Dec/2015	Injection	Male	24.3974	.	CAB	1.8	ML	3980	NG/ML		25
198	Cohort 1	1401	Week 35	04/Jan/2016	Injection	Male	24.3974	.	CAB	1.8	ML	2530	NG/ML		25
198	Cohort 1	1501	Week 41	17/Feb/2016	Injection	Male	24.3974	.	CAB	1.8	ML	203	NG/ML		25
202	Cohort 1	501	Week 5 (Injection 1)	14/Oct/2015	Injection	Female	22.4000	800	CAB	1.8	ML	431	NG/ML		25
202	Cohort 1	601	Week 6	20/Oct/2015	Injection	Female	22.4000	.	CAB	1.8	ML	1080	NG/ML		25
202	Cohort 1	701	Week 9	16/Nov/2015	Injection	Female	22.4000	.	CAB	1.8	ML	1790	NG/ML		25
202	Cohort 1	801	Week 13	08/Dec/2015	Injection	Female	22.4000	.	CAB	1.8	ML	2480	NG/ML		25
202	Cohort 1	901	Week 17 (Injection 2)	06/Jan/2016	Injection	Female	22.4000	800	CAB	1.8	ML	2340	NG/ML		25
202	Cohort 1	1001	Week 18	13/Jan/2016	Injection	Female	22.4000	.	CAB	1.8	ML	4320	NG/ML		25
202	Cohort 1	1101	Week 23	24/Feb/2016	Injection	Female	22.4000	.	CAB	1.8	ML	3410	NG/ML		25
202	Cohort 1	1201	Week 29 (Injection 3)	04/Apr/2016	Injection	Female	22.4000	800	CAB	1.8	ML	924	NG/ML		25
202	Cohort 1	1301	Week 30	14/Apr/2016	Injection	Female	22.4000	.	CAB	1.8	ML	2510	NG/ML		25
202	Cohort 1	1401	Week 35	13/May/2016	Injection	Female	22.4000	.	CAB	1.8	ML	3870	NG/ML		25
202	Cohort 1	1501	Week 41	05/Jul/2016	Injection	Female	22.4000	.	CAB	1.8	ML	2110	NG/ML		25
206	Cohort 1	501	Week 5 (Injection 1)	22/Sep/2015	Injection	Female	24.5389	800	CAB	1.8	ML	916	NG/ML		25
206	Cohort 1	601	Week 6	02/Oct/2015	Injection	Female	24.5389	.	CAB	1.8	ML	1010	NG/ML		25
206	Cohort 1	701	Week 9	20/Oct/2015	Injection	Female	24.5389	.	CAB	1.8	ML	929	NG/ML		25
206	Cohort 1	801	Week 13	24/Nov/2015	Injection	Female	24.5389	.	CAB	1.8	ML	981	NG/ML		25
206	Cohort 1	901	Week 17 (Injection 2)	21/Dec/2015	Injection	Female	24.5389	0	CAB	1.8	ML	930	NG/ML		25
206	Cohort 1	1201	Week 29 (Injection 3)	09/Mar/2016	Injection	Female	24.5389	0	CAB	1.8	ML	589	NG/ML		25
206	Cohort 1	1501	Week 41	20/Jun/2016	Injection	Female	24.5389	.	CAB	1.8	ML	255	NG/ML		25
208	Cohort 1	501	Week 5 (Injection 1)	15/Sep/2015	Injection	Female	22.1020	800	CAB	1.8	ML	250	NG/ML		25
208	Cohort 1	601	Week 6	21/Sep/2015	Injection	Female	22.1020	.	CAB	1.8	ML	1330	NG/ML		25
208	Cohort 1	701	Week 9	09/Oct/2015	Injection	Female	22.1020	.	CAB	1.8	ML	2770	NG/ML		25
208	Cohort 1	801	Week 13	10/Nov/2015	Injection	Female	22.1020	.	CAB	1.8	ML	2660	NG/ML		25
208	Cohort 1	901	Week 17 (Injection 2)	04/Dec/2015	Injection	Female	22.1020	800	CAB	1.8	ML	1340	NG/ML		25
208	Cohort 1	1001	Week 18	14/Dec/2015	Injection	Female	22.1020	.	CAB	1.8	ML	3470	NG/ML		25
208	Cohort 1	1101	Week 23	19/Jan/2016	Injection	Female	22.1020	.	CAB	1.8	ML	2770	NG/ML		25
208	Cohort 1	1201	Week 29 (Injection 3)	01/Mar/2016	Injection	Female	22.1020	800	CAB	1.8	ML	2420	NG/ML		25
208	Cohort 1	1301	Week 30	09/Mar/2016	Injection	Female	22.1020	.	CAB	1.8	ML	4060	NG/ML		25
208	Cohort 1	1401	Week 35	13/Apr/2016	Injection	Female	22.1020	.	CAB	1.8	ML	3000	NG/ML		25
208	Cohort 1	1501	Week 41	20/May/2016	Injection	Female	22.1020	.	CAB	1.8	ML	2890	NG/ML		25
210	Cohort 1	501	Week 5 (Injection 1)	28/Aug/2015	Injection	Female	24.7662	800	CAB	1.8	ML	Less than the limit of detection	NG/ML	B	25
210	Cohort 1	601	Week 6	04/Sep/2015	Injection	Female	24.7662	.	CAB	1.8	ML	1350	NG/ML		25
210	Cohort 1	701	Week 9	25/Sep/2015	Injection	Female	24.7662	.	CAB	1.8	ML	1600	NG/ML		25
210	Cohort 1	801	Week 13	23/Oct/2015	Injection	Female	24.7662	.	CAB	1.8	ML	1320	NG/ML		25
210	Cohort 1	901	Week 17 (Injection 2)	24/Nov/2015	Injection	Female	24.7662	0	CAB	1.8	ML	1360	NG/ML		25
210	Cohort 1	1201	Week 29 (Injection 3)	25/Mar/2016	Injection	Female	24.7662	0	CAB	1.8	ML	541	NG/ML		25
210	Cohort 1	1501	Week 41	21/Jun/2016	Injection	Female	24.7662	.	CAB	1.8	ML	138	NG/ML		25
211	Cohort 1	501	Week 5 (Injection 1)	28/Sep/2015	Injection	Female	24.4494	800	CAB	1.8	ML	331	NG/ML		25
211	Cohort 1	601	Week 6	05/Oct/2015	Injection	Female	24.4494	.	CAB	1.8	ML	1730	NG/ML		25
211	Cohort 1	701	Week 9	26/Oct/2015	Injection	Female	24.4494	.	CAB	1.8	ML	1960	NG/ML		25
211	Cohort 1	801	Week 13	25/Nov/2015	Injection	Female	24.4494	.	CAB	1.8	ML	1780	NG/ML		25
211	Cohort 1	901	Week 17 (Injection 2)	18/Dec/2015	Injection	Female	24.4494	800	CAB	1.8	ML	1490	NG/ML		25
211	Cohort 1	1001	Week 18	07/Jan/2016	Injection	Female	24.4494	.	CAB	1.8	ML	2210	NG/ML		25
211	Cohort 1	1101	Week 23	04/Feb/2016	Injection	Female	24.4494	.	CAB	1.8	ML	1930	NG/ML		25
211	Cohort 1	1201	Week 29 (Injection 3)	15/Mar/2016	Injection	Female	24.4494	800	CAB	1.8	ML	281	NG/ML		25
211	Cohort 1	1301	Week 30	29/Mar/2016	Injection	Female	24.4494	.	CAB	1.8	ML	3330	NG/ML		25
211	Cohort 1	1401	Week 35	05/May/2016	Injection	Female	24.4494	.	CAB	1.8	ML	2830	NG/ML		25
211	Cohort 1	1501	Week 41	07/Jun/2016	Injection	Female	24.4494	.	CAB	1.8	ML	2700	NG/ML		25
218	Cohort 1	501	Week 5 (Injection 1)	07/Oct/2015	Injection	Female	21.4912	800	CAB	1.8	ML	47.1	NG/ML		25
218	Cohort 1	601	Week 6	21/Oct/2015	Injection	Female	21.4912	.	CAB	1.8	ML	462	NG/ML		25
218	Cohort 1	701	Week 9	13/Nov/2015	Injection	Female	21.4912	.	CAB	1.8	ML	649	NG/ML		25
218	Cohort 1	801	Week 13	17/Dec/2015	Injection	Female	21.4912	.	CAB	1.8	ML	359	NG/ML		25
218	Cohort 1	901	Week 17 (Injection 2)	28/Dec/2015	Injection	Female	21.4912	800	CAB	1.8	ML	215	NG/ML		25
218	Cohort 1	1001	Week 18	26/Jan/2016	Injection	Female	21.4912	.	CAB	1.8	ML	731	NG/ML		25
218	Cohort 1	1101	Week 23	01/Mar/2016	Injection	Female	21.4912	.	CAB	1.8	ML	912	NG/ML		25
218	Cohort 1	1201	Week 29 (Injection 3)	23/Mar/2016	Injection	Female	21.4912	800	CAB	1.8	ML	738	NG/ML		25
218	Cohort 1	1301	Week 30	27/Apr/2016	Injection	Female	21.4912	.	CAB	1.8	ML	1540	NG/ML		25
218	Cohort 1	1401	Week 35	30/May/2016	Injection	Female	21.4912	.	CAB	1.8	ML	1050	NG/ML		25
218	Cohort 1	1501	Week 41	25/Jul/2016	Injection	Female	21.4912	.	CAB	1.8	ML	1240	NG/ML		25
220	Cohort 2	501	Week 5 (Injection 1)	07/Jun/2016	Injection	Female	20.2913	600	CAB	1.8	ML	435	NG/ML		25
220	Cohort 2	601	Week 6	15/Jun/2016	Injection	Female	20.2913	.	CAB	1.8	ML	2420	NG/ML		25
220	Cohort 2	701	Week 9 (Injection 2)	05/Jul/2016	Injection	Female	20.2913	600	CAB	1.8	ML	2270	NG/ML		25
220	Cohort 2	801	Week 10	13/Jul/2016	Injection	Female	20.2913	.	CAB	1.8	ML	6160	NG/ML		25
220	Cohort 2	901	Week 13	27/Jul/2016	Injection	Female	20.2913	.	CAB	1.8	ML	4300	NG/ML		25
220	Cohort 2	1001	Week 17 (Injection 3)	30/Aug/2016	Injection	Female	20.2913	600	CAB	1.8	ML	2980	NG/ML		25
220	Cohort 2	1101	Week 18	06/Sep/2016	Injection	Female	20.2913	.	CAB	1.8	ML	7140	NG/ML		25
220	Cohort 2	1201	Week 21	28/Sep/2016	Injection	Female	20.2913	.	CAB	1.8	ML	7270	NG/ML		25
220	Cohort 2	1301	Week 25 (Injection 4)	25/Oct/2016	Injection	Female	20.2913	600	CAB	1.8	ML	3530	NG/ML		25
220	Cohort 2	1401	Week 26	31/Oct/2016	Injection	Female	20.2913	.	CAB	1.8	ML	7720	NG/ML		25
220	Cohort 2	1601	Week 29	22/Nov/2016	Injection	Female	20.2913	.	CAB	1.8	ML	4700	NG/ML		25
220	Cohort 2	1701	Week 33 (Injection 5)	19/Dec/2016	Injection	Female	20.2913	600	CAB	1.8	ML	2840	NG/ML		25
220	Cohort 2	1801	Week 34	28/Dec/2016	Injection	Female	20.2913	.	CAB	1.8	ML	8150	NG/ML		25
220	Cohort 2	1901	Week 37	18/Jan/2017	Injection	Female	20.2913	.	CAB	1.8	ML	5120	NG/ML		25
220	Cohort 2	2001	Week 41	14/Feb/2017	Injection	Female	20.2913	.	CAB	1.8	ML	2670	NG/ML		25
229	Cohort 1	501	Week 5 (Injection 1)	20/May/2015	Injection	Female	26.3089	800	CAB	1.8	ML	123	NG/ML		25
229	Cohort 1	601	Week 6	27/May/2015	Injection	Female	26.3089	.	CAB	1.8	ML	717	NG/ML		25
229	Cohort 1	701	Week 9	17/Jun/2015	Injection	Female	26.3089	.	CAB	1.8	ML	703	NG/ML		25
229	Cohort 1	801	Week 13	15/Jul/2015	Injection	Female	26.3089	.	CAB	1.8	ML	498	NG/ML		25
229	Cohort 1	901	Week 17 (Injection 2)	12/Aug/2015	Injection	Female	26.3089	800	CAB	1.8	ML	413	NG/ML		25
229	Cohort 1	1001	Week 18	17/Aug/2015	Injection	Female	26.3089	.	CAB	1.8	ML	865	NG/ML		25
229	Cohort 1	1101	Week 23	23/Sep/2015	Injection	Female	26.3089	.	CAB	1.8	ML	1120	NG/ML		25
229	Cohort 1	1201	Week 29 (Injection 3)	04/Nov/2015	Injection	Female	26.3089	800	CAB	1.8	ML	1080	NG/ML		25
229	Cohort 1	1301	Week 30	11/Nov/2015	Injection	Female	26.3089	.	CAB	1.8	ML	2110	NG/ML		25
229	Cohort 1	1401	Week 35	16/Dec/2015	Injection	Female	26.3089	.	CAB	1.8	ML	1400	NG/ML		25
229	Cohort 1	1501	Week 41	03/Feb/2016	Injection	Female	26.3089	.	CAB	1.8	ML	1490	NG/ML		25
230	Cohort 1	501	Week 5 (Injection 1)	13/Oct/2015	Injection	Male	28.4408	800	CAB	1.8	ML	768	NG/ML		25
230	Cohort 1	601	Week 6	21/Oct/2015	Injection	Male	28.4408	.	CAB	1.8	ML	4350	NG/ML		25
230	Cohort 1	701	Week 9	09/Nov/2015	Injection	Male	28.4408	.	CAB	1.8	ML	3450	NG/ML		25
230	Cohort 1	801	Week 13	29/Dec/2015	Injection	Male	28.4408	.	CAB	1.8	ML	1100	NG/ML		25
230	Cohort 1	901	Week 17 (Injection 2)	05/Jan/2016	Injection	Male	28.4408	800	CAB	1.8	ML	1000	NG/ML		25
230	Cohort 1	1001	Week 18	13/Jan/2016	Injection	Male	28.4408	.	CAB	1.8	ML	8730	NG/ML		25
230	Cohort 1	1101	Week 23	17/Feb/2016	Injection	Male	28.4408	.	CAB	1.8	ML	1570	NG/ML		25
230	Cohort 1	1201	Week 29 (Injection 3)	30/Mar/2016	Injection	Male	28.4408	800	CAB	1.8	ML	449	NG/ML		25
230	Cohort 1	1301	Week 30	08/Apr/2016	Injection	Male	28.4408	.	CAB	1.8	ML	5010	NG/ML		25
230	Cohort 1	1401	Week 35	16/May/2016	Injection	Male	28.4408	.	CAB	1.8	ML	2340	NG/ML		25
230	Cohort 1	1501	Week 41	15/Jun/2016	Injection	Male	28.4408	.	CAB	1.8	ML	1210	NG/ML		25
233	Cohort 1	501	Week 5 (Injection 1)	25/Sep/2015	Injection	Male	23.2858	800	CAB	1.8	ML	660	NG/ML		25
233	Cohort 1	601	Week 6	08/Oct/2015	Injection	Male	23.2858	.	CAB	1.8	ML	7250	NG/ML		25
233	Cohort 1	701	Week 9	23/Oct/2015	Injection	Male	23.2858	.	CAB	1.8	ML	4550	NG/ML		25
233	Cohort 1	801	Week 13	13/Nov/2015	Injection	Male	23.2858	.	CAB	1.8	ML	2750	NG/ML		25
233	Cohort 1	901	Week 17 (Injection 2)	18/Dec/2015	Injection	Male	23.2858	800	CAB	1.8	ML	149	NG/ML		25
233	Cohort 1	1001	Week 18	11/Jan/2016	Injection	Male	23.2858	.	CAB	1.8	ML	1840	NG/ML		25
233	Cohort 1	1101	Week 23	04/Mar/2016	Injection	Male	23.2858	.	CAB	1.8	ML	1060	NG/ML		25
233	Cohort 1	1201	Week 29 (Injection 3)	11/Mar/2016	Injection	Male	23.2858	800	CAB	1.8	ML	867	NG/ML		25
233	Cohort 1	1301	Week 30	05/Apr/2016	Injection	Male	23.2858	.	CAB	1.8	ML	6820	NG/ML		25
233	Cohort 1	1401	Week 35	18/May/2016	Injection	Male	23.2858	.	CAB	1.8	ML	1740	NG/ML		25
233	Cohort 1	1501	Week 41	06/Jun/2016	Injection	Male	23.2858	.	CAB	1.8	ML	892	NG/ML		25
234	Cohort 1	501	Week 5 (Injection 1)	30/Jun/2015	Injection	Male	20.3804	800	CAB	1.8	ML	142	NG/ML		25
234	Cohort 1	601	Week 6	16/Jul/2015	Injection	Male	20.3804	.	CAB	1.8	ML	4350	NG/ML		25
234	Cohort 1	701	Week 9	27/Jul/2015	Injection	Male	20.3804	.	CAB	1.8	ML	2580	NG/ML		25
234	Cohort 1	801	Week 13	24/Aug/2015	Injection	Male	20.3804	.	CAB	1.8	ML	1500	NG/ML		25
234	Cohort 1	901	Week 17 (Injection 2)	21/Sep/2015	Injection	Male	20.3804	0	CAB	1.8	ML	591	NG/ML		25
234	Cohort 1	1201	Week 29 (Injection 3)	16/Dec/2015	Injection	Male	20.3804	0	CAB	1.8	ML	71.4	NG/ML		25
234	Cohort 1	1501	Week 41	10/Mar/2016	Injection	Male	20.3804	.	CAB	1.8	ML	Less than the limit of detection	NG/ML	B	25
236	Cohort 1	501	Week 5 (Injection 1)	05/Jun/2015	Injection	Male	31.3909	800	CAB	1.8	ML	Less than the limit of detection	NG/ML	(B)	25
236	Cohort 1	601	Week 6	19/Jun/2015	Injection	Male	31.3909	.	CAB	1.8	ML	1580	NG/ML		25
236	Cohort 1	701	Week 9	26/Jun/2015	Injection	Male	31.3909	.	CAB	1.8	ML	1370	NG/ML		25
236	Cohort 1	801	Week 13	24/Jul/2015	Injection	Male	31.3909	.	CAB	1.8	ML	919	NG/ML		25
236	Cohort 1	901	Week 17 (Injection 2)	20/Aug/2015	Injection	Male	31.3909	800	CAB	1.8	ML	404	NG/ML		25
236	Cohort 1	1001	Week 18	28/Aug/2015	Injection	Male	31.3909	.	CAB	1.8	ML	4040	NG/ML		25
236	Cohort 1	1101	Week 23	01/Oct/2015	Injection	Male	31.3909	.	CAB	1.8	ML	1290	NG/ML		25
236	Cohort 1	1201	Week 29 (Injection 3)	13/Nov/2015	Injection	Male	31.3909	800	CAB	1.8	ML	721	NG/ML		25
236	Cohort 1	1301	Week 30	17/Nov/2015	Injection	Male	31.3909	.	CAB	1.8	ML	4510	NG/ML		25
236	Cohort 1	1401	Week 35	18/Dec/2015	Injection	Male	31.3909	.	CAB	1.8	ML	2150	NG/ML		25
236	Cohort 1	1501	Week 41	12/Feb/2016	Injection	Male	31.3909	.	CAB	1.8	ML	718	NG/ML		25
238	Cohort 1	501	Week 5 (Injection 1)	12/Aug/2015	Injection	Female	39.8718	800	CAB	1.8	ML	375	NG/ML		25
238	Cohort 1	601	Week 6	17/Aug/2015	Injection	Female	39.8718	.	CAB	1.8	ML	1180	NG/ML		25
238	Cohort 1	701	Week 9	09/Sep/2015	Injection	Female	39.8718	.	CAB	1.8	ML	1350	NG/ML		25
238	Cohort 1	801	Week 13	07/Oct/2015	Injection	Female	39.8718	.	CAB	1.8	ML	1550	NG/ML		25
238	Cohort 1	901	Week 17 (Injection 2)	04/Nov/2015	Injection	Female	39.8718	0	CAB	1.8	ML	1590	NG/ML		25
238	Cohort 1	921	Week 17 (Injection 2)	10/Nov/2015	Injection	Female	39.8718	.	CAB	1.8	ML	714	NG/ML		25
238	Cohort 1	1201	Week 29 (Injection 3)	26/Jan/2016	Injection	Female	39.8718	0	CAB	1.8	ML	485	NG/ML		25
238	Cohort 1	1501	Week 41	21/Apr/2016	Injection	Female	39.8718	.	CAB	1.8	ML	236	NG/ML		25
240	Cohort 1	501	Week 5 (Injection 1)	06/Oct/2015	Injection	Female	31.1331	800	CAB	1.8	ML	1350	NG/ML		25
240	Cohort 1	601	Week 6	20/Oct/2015	Injection	Female	31.1331	.	CAB	1.8	ML	2580	NG/ML		25
240	Cohort 1	701	Week 9	18/Nov/2015	Injection	Female	31.1331	.	CAB	1.8	ML	1210	NG/ML		25
240	Cohort 1	801	Week 13	09/Dec/2015	Injection	Female	31.1331	.	CAB	1.8	ML	720	NG/ML		25
240	Cohort 1	901	Week 17 (Injection 2)	29/Dec/2015	Injection	Female	31.1331	800	CAB	1.8	ML	556	NG/ML		25
240	Cohort 1	1001	Week 18	04/Jan/2016	Injection	Female	31.1331	.	CAB	1.8	ML	1610	NG/ML		25
240	Cohort 1	1101	Week 23	07/Mar/2016	Injection	Female	31.1331	.	CAB	1.8	ML	1710	NG/ML		25
240	Cohort 1	1201	Week 29 (Injection 3)	17/Mar/2016	Injection	Female	31.1331	800	CAB	1.8	ML	1340	NG/ML		25
240	Cohort 1	1301	Week 30	01/Apr/2016	Injection	Female	31.1331	.	CAB	1.8	ML	3630	NG/ML		25
240	Cohort 1	1401	Week 35	29/Apr/2016	Injection	Female	31.1331	.	CAB	1.8	ML	2690	NG/ML		25
240	Cohort 1	1501	Week 41	23/Jun/2016	Injection	Female	31.1331	.	CAB	1.8	ML	1780	NG/ML		25
241	Cohort 1	501	Week 5 (Injection 1)	14/Aug/2015	Injection	Female	35.8917	800	CAB	1.8	ML	347	NG/ML		25
241	Cohort 1	601	Week 6	19/Aug/2015	Injection	Female	35.8917	.	CAB	1.8	ML	724	NG/ML		25
241	Cohort 1	701	Week 9	08/Sep/2015	Injection	Female	35.8917	.	CAB	1.8	ML	1650	NG/ML		25
241	Cohort 1	801	Week 13	08/Oct/2015	Injection	Female	35.8917	.	CAB	1.8	ML	1610	NG/ML		25
241	Cohort 1	901	Week 17 (Injection 2)	03/Nov/2015	Injection	Female	35.8917	800	CAB	1.8	ML	796	NG/ML		25
241	Cohort 1	1001	Week 18	11/Nov/2015	Injection	Female	35.8917	.	CAB	1.8	ML	1690	NG/ML		25
241	Cohort 1	1101	Week 23	17/Dec/2015	Injection	Female	35.8917	.	CAB	1.8	ML	3790	NG/ML		25
241	Cohort 1	1201	Week 29 (Injection 3)	28/Jan/2016	Injection	Female	35.8917	800	CAB	1.8	ML	864	NG/ML		25
241	Cohort 1	1301	Week 30	08/Feb/2016	Injection	Female	35.8917	.	CAB	1.8	ML	2830	NG/ML		25
241	Cohort 1	1401	Week 35	07/Mar/2016	Injection	Female	35.8917	.	CAB	1.8	ML	4610	NG/ML		25
241	Cohort 1	1501	Week 41	05/May/2016	Injection	Female	35.8917	.	CAB	1.8	ML	857	NG/ML		25
242	Cohort 1	501	Week 5 (Injection 1)	02/Oct/2015	Injection	Male	27.1444	800	CAB	1.8	ML	171	NG/ML		25
242	Cohort 1	601	Week 6	09/Oct/2015	Injection	Male	27.1444	.	CAB	1.8	ML	546	NG/ML		25
242	Cohort 1	701	Week 9	30/Oct/2015	Injection	Male	27.1444	.	CAB	1.8	ML	346	NG/ML		25
242	Cohort 1	801	Week 13	11/Dec/2015	Injection	Male	27.1444	.	CAB	1.8	ML	381	NG/ML		25
242	Cohort 1	901	Week 17 (Injection 2)	22/Dec/2015	Injection	Male	27.1444	800	CAB	1.8	ML	306	NG/ML		25
242	Cohort 1	1001	Week 18	08/Jan/2016	Injection	Male	27.1444	.	CAB	1.8	ML	950	NG/ML		25
242	Cohort 1	1101	Week 23	04/Feb/2016	Injection	Male	27.1444	.	CAB	1.8	ML	763	NG/ML		25
242	Cohort 1	1201	Week 29 (Injection 3)	17/Mar/2016	Injection	Male	27.1444	800	CAB	1.8	ML	651	NG/ML		25
242	Cohort 1	1301	Week 30	23/Mar/2016	Injection	Male	27.1444	.	CAB	1.8	ML	1660	NG/ML		25
242	Cohort 1	1401	Week 35	29/Apr/2016	Injection	Male	27.1444	.	CAB	1.8	ML	1600	NG/ML		25
242	Cohort 1	1501	Week 41	09/Jun/2016	Injection	Male	27.1444	.	CAB	1.8	ML	1480	NG/ML		25
246	Cohort 1	501	Week 5 (Injection 1)	23/Sep/2015	Injection	Female	29.8255	800	CAB	1.8	ML	659	NG/ML		25
246	Cohort 1	601	Week 6	01/Oct/2015	Injection	Female	29.8255	.	CAB	1.8	ML	920	NG/ML		25
246	Cohort 1	701	Week 9	22/Oct/2015	Injection	Female	29.8255	.	CAB	1.8	ML	527	NG/ML		25
246	Cohort 1	801	Week 13	18/Nov/2015	Injection	Female	29.8255	.	CAB	1.8	ML	749	NG/ML		25
246	Cohort 1	901	Week 17 (Injection 2)	15/Dec/2015	Injection	Female	29.8255	800	CAB	1.8	ML	843	NG/ML		25
246	Cohort 1	1001	Week 18	22/Dec/2015	Injection	Female	29.8255	.	CAB	1.8	ML	2110	NG/ML		25
246	Cohort 1	1101	Week 23	28/Jan/2016	Injection	Female	29.8255	.	CAB	1.8	ML	2120	NG/ML		25
246	Cohort 1	1201	Week 29 (Injection 3)	10/Mar/2016	Injection	Female	29.8255	800	CAB	1.8	ML	1850	NG/ML		25
246	Cohort 1	1301	Week 30	17/Mar/2016	Injection	Female	29.8255	.	CAB	1.8	ML	4890	NG/ML		25
246	Cohort 1	1401	Week 35	03/May/2016	Injection	Female	29.8255	.	CAB	1.8	ML	4040	NG/ML		25
246	Cohort 1	1501	Week 41	30/May/2016	Injection	Female	29.8255	.	CAB	1.8	ML	4030	NG/ML		25
247	Cohort 1	501	Week 5 (Injection 1)	20/Apr/2015	Injection	Male	23.6111	800	CAB	1.8	ML	127	NG/ML		25
247	Cohort 1	601	Week 6	27/Apr/2015	Injection	Male	23.6111	.	CAB	1.8	ML	1630	NG/ML		25
247	Cohort 1	701	Week 9	18/May/2015	Injection	Male	23.6111	.	CAB	1.8	ML	1350	NG/ML		25
247	Cohort 1	801	Week 13	22/Jun/2015	Injection	Male	23.6111	.	CAB	1.8	ML	828	NG/ML		25
247	Cohort 1	901	Week 17 (Injection 2)	13/Jul/2015	Injection	Male	23.6111	800	CAB	1.8	ML	621	NG/ML		25
247	Cohort 1	1001	Week 18	20/Jul/2015	Injection	Male	23.6111	.	CAB	1.8	ML	1430	NG/ML		25
247	Cohort 1	1101	Week 23	19/Aug/2015	Injection	Male	23.6111	.	CAB	1.8	ML	921	NG/ML		25
247	Cohort 1	1201	Week 29 (Injection 3)	07/Oct/2015	Injection	Male	23.6111	800	CAB	1.8	ML	1080	NG/ML		25
247	Cohort 1	1301	Week 30	14/Oct/2015	Injection	Male	23.6111	.	CAB	1.8	ML	2600	NG/ML		25
247	Cohort 1	1401	Week 35	18/Nov/2015	Injection	Male	23.6111	.	CAB	1.8	ML	1530	NG/ML		25
247	Cohort 1	1501	Week 41	06/Jan/2016	Injection	Male	23.6111	.	CAB	1.8	ML	1410	NG/ML		25
250	Cohort 1	501	Week 5 (Injection 1)	03/Aug/2015	Injection	Male	34.0260	800	CAB	1.8	ML	165	NG/ML		25
250	Cohort 1	601	Week 6	07/Aug/2015	Injection	Male	34.0260	.	CAB	1.8	ML	6240	NG/ML		25
250	Cohort 1	701	Week 9	28/Aug/2015	Injection	Male	34.0260	.	CAB	1.8	ML	2510	NG/ML		25
250	Cohort 1	801	Week 13	25/Sep/2015	Injection	Male	34.0260	.	CAB	1.8	ML	907	NG/ML		25
250	Cohort 1	901	Week 17 (Injection 2)	23/Oct/2015	Injection	Male	34.0260	800	CAB	1.8	ML	226	NG/ML		25
250	Cohort 1	1001	Week 18	29/Oct/2015	Injection	Male	34.0260	.	CAB	1.8	ML	1410	NG/ML		25
250	Cohort 1	1101	Week 23	03/Dec/2015	Injection	Male	34.0260	.	CAB	1.8	ML	1340	NG/ML		25
250	Cohort 1	1201	Week 29 (Injection 3)	14/Jan/2016	Injection	Male	34.0260	800	CAB	1.8	ML	594	NG/ML		25
250	Cohort 1	1301	Week 30	21/Jan/2016	Injection	Male	34.0260	.	CAB	1.8	ML	3780	NG/ML		25
250	Cohort 1	1401	Week 35	23/Feb/2016	Injection	Male	34.0260	.	CAB	1.8	ML	1450	NG/ML		25
250	Cohort 1	1501	Week 41	07/Apr/2016	Injection	Male	34.0260	.	CAB	1.8	ML	491	NG/ML		25
251	Cohort 1	501	Week 5 (Injection 1)	29/Jul/2015	Injection	Female	27.0357	800	CAB	1.8	ML	Less than the limit of detection	NG/ML	(B)	25
251	Cohort 1	601	Week 6	04/Aug/2015	Injection	Female	27.0357	.	CAB	1.8	ML	675	NG/ML		25
251	Cohort 1	701	Week 9	24/Aug/2015	Injection	Female	27.0357	.	CAB	1.8	ML	1100	NG/ML		25
251	Cohort 1	801	Week 13	23/Sep/2015	Injection	Female	27.0357	.	CAB	1.8	ML	2010	NG/ML		25
251	Cohort 1	901	Week 17 (Injection 2)	15/Oct/2015	Injection	Female	27.0357	800	CAB	1.8	ML	2290	NG/ML		25
251	Cohort 1	1001	Week 18	27/Oct/2015	Injection	Female	27.0357	.	CAB	1.8	ML	4630	NG/ML		25
251	Cohort 1	1101	Week 23	25/Nov/2015	Injection	Female	27.0357	.	CAB	1.8	ML	3890	NG/ML		25
251	Cohort 1	1201	Week 29 (Injection 3)	08/Jan/2016	Injection	Female	27.0357	0	CAB	1.8	ML	2080	NG/ML		25
251	Cohort 1	1501	Week 41	06/Apr/2016	Injection	Female	27.0357	.	CAB	1.8	ML	296	NG/ML		25
253	Cohort 1	501	Week 5 (Injection 1)	07/Sep/2015	Injection	Female	29.1786	800	CAB	1.8	ML	630	NG/ML		25
253	Cohort 1	601	Week 6	14/Sep/2015	Injection	Female	29.1786	.	CAB	1.8	ML	1610	NG/ML		25
253	Cohort 1	701	Week 9	05/Oct/2015	Injection	Female	29.1786	.	CAB	1.8	ML	3190	NG/ML		25
253	Cohort 1	801	Week 13	03/Nov/2015	Injection	Female	29.1786	.	CAB	1.8	ML	1400	NG/ML		25
253	Cohort 1	901	Week 17 (Injection 2)	30/Nov/2015	Injection	Female	29.1786	800	CAB	1.8	ML	1110	NG/ML		25
253	Cohort 1	1001	Week 18	10/Dec/2015	Injection	Female	29.1786	.	CAB	1.8	ML	2110	NG/ML		25
253	Cohort 1	1101	Week 23	11/Jan/2016	Injection	Female	29.1786	.	CAB	1.8	ML	2640	NG/ML		25
253	Cohort 1	1201	Week 29 (Injection 3)	23/Feb/2016	Injection	Female	29.1786	0	CAB	1.8	ML	1750	NG/ML		25
253	Cohort 1	1501	Week 41	20/Jun/2016	Injection	Female	29.1786	.	CAB	1.8	ML	568	NG/ML		25
254	Cohort 2	501	Week 5 (Injection 1)	20/Apr/2016	Injection	Male	21.3495	600	CAB	1.8	ML	513	NG/ML		25
254	Cohort 2	601	Week 6	26/Apr/2016	Injection	Male	21.3495	.	CAB	1.8	ML	1430	NG/ML		25
254	Cohort 2	701	Week 9 (Injection 2)	16/May/2016	Injection	Male	21.3495	600	CAB	1.8	ML	1800	NG/ML		25
254	Cohort 2	801	Week 10	24/May/2016	Injection	Male	21.3495	.	CAB	1.8	ML	4020	NG/ML		25
254	Cohort 2	901	Week 13	16/Jun/2016	Injection	Male	21.3495	.	CAB	1.8	ML	3530	NG/ML		25
254	Cohort 2	1001	Week 17 (Injection 3)	13/Jul/2016	Injection	Male	21.3495	600	CAB	1.8	ML	2870	NG/ML		25
254	Cohort 2	1101	Week 18	20/Jul/2016	Injection	Male	21.3495	.	CAB	1.8	ML	4310	NG/ML		25
254	Cohort 2	1201	Week 21	19/Aug/2016	Injection	Male	21.3495	.	CAB	1.8	ML	3540	NG/ML		25
254	Cohort 2	1301	Week 25 (Injection 4)	09/Sep/2016	Injection	Male	21.3495	600	CAB	1.8	ML	3950	NG/ML		25
254	Cohort 2	1401	Week 26	27/Sep/2016	Injection	Male	21.3495	.	CAB	1.8	ML	6640	NG/ML		25
254	Cohort 2	1601	Week 29	14/Oct/2016	Injection	Male	21.3495	.	CAB	1.8	ML	5020	NG/ML		25
254	Cohort 2	2001	Week 41	04/Jan/2017	Injection	Male	21.3495	.	CAB	1.8	ML	1220	NG/ML		25
255	Cohort 1	501	Week 5 (Injection 1)	09/Sep/2015	Injection	Female	41.5512	800	CAB	1.8	ML	477	NG/ML		25
255	Cohort 1	601	Week 6	16/Sep/2015	Injection	Female	41.5512	.	CAB	1.8	ML	971	NG/ML		25
255	Cohort 1	701	Week 9	07/Oct/2015	Injection	Female	41.5512	.	CAB	1.8	ML	1320	NG/ML		25
255	Cohort 1	801	Week 13	04/Nov/2015	Injection	Female	41.5512	.	CAB	1.8	ML	1640	NG/ML		25
255	Cohort 1	901	Week 17 (Injection 2)	02/Dec/2015	Injection	Female	41.5512	800	CAB	1.8	ML	996	NG/ML		25
255	Cohort 1	1001	Week 18	09/Dec/2015	Injection	Female	41.5512	.	CAB	1.8	ML	3320	NG/ML		25
255	Cohort 1	1101	Week 23	13/Jan/2016	Injection	Female	41.5512	.	CAB	1.8	ML	1270	NG/ML		25
255	Cohort 1	1201	Week 29 (Injection 3)	24/Feb/2016	Injection	Female	41.5512	800	CAB	1.8	ML	1520	NG/ML		25
255	Cohort 1	1301	Week 30	01/Mar/2016	Injection	Female	41.5512	.	CAB	1.8	ML	2980	NG/ML		25
255	Cohort 1	1401	Week 35	11/Apr/2016	Injection	Female	41.5512	.	CAB	1.8	ML	2050	NG/ML		25
255	Cohort 1	1501	Week 41	19/May/2016	Injection	Female	41.5512	.	CAB	1.8	ML	1350	NG/ML		25
260	Cohort 1	501	Week 5 (Injection 1)	28/Apr/2015	Injection	Female	22.1222	800	CAB	1.8	ML	368	NG/ML		25
260	Cohort 1	601	Week 6	05/May/2015	Injection	Female	22.1222	.	CAB	1.8	ML	1260	NG/ML		25
260	Cohort 1	701	Week 9	01/Jun/2015	Injection	Female	22.1222	.	CAB	1.8	ML	1560	NG/ML		25
260	Cohort 1	801	Week 13	02/Jul/2015	Injection	Female	22.1222	.	CAB	1.8	ML	876	NG/ML		25
260	Cohort 1	901	Week 17 (Injection 2)	20/Jul/2015	Injection	Female	22.1222	0	CAB	1.8	ML	829	NG/ML		25
260	Cohort 1	1201	Week 29 (Injection 3)	24/Sep/2015	Injection	Female	22.1222	0	CAB	1.8	ML	1010	NG/ML		25
260	Cohort 1	1501	Week 41	26/Jan/2016	Injection	Female	22.1222	.	CAB	1.8	ML	104	NG/ML		25
261	Cohort 1	501	Week 5 (Injection 1)	02/Apr/2015	Injection	Male	24.3961	800	CAB	1.8	ML	146	NG/ML		25
261	Cohort 1	601	Week 6	10/Apr/2015	Injection	Male	24.3961	.	CAB	1.8	ML	4510	NG/ML		25
261	Cohort 1	701	Week 9	30/Apr/2015	Injection	Male	24.3961	.	CAB	1.8	ML	4950	NG/ML		25
261	Cohort 1	801	Week 13	27/May/2015	Injection	Male	24.3961	.	CAB	1.8	ML	1640	NG/ML		25
261	Cohort 1	901	Week 17 (Injection 2)	25/Jun/2015	Injection	Male	24.3961	800	CAB	1.8	ML	892	NG/ML		25
261	Cohort 1	1001	Week 18	02/Jul/2015	Injection	Male	24.3961	.	CAB	1.8	ML	5550	NG/ML		25
261	Cohort 1	1101	Week 23	14/Aug/2015	Injection	Male	24.3961	.	CAB	1.8	ML	2220	NG/ML		25
261	Cohort 1	1201	Week 29 (Injection 3)	18/Sep/2015	Injection	Male	24.3961	800	CAB	1.8	ML	648	NG/ML		25
261	Cohort 1	1301	Week 30	28/Sep/2015	Injection	Male	24.3961	.	CAB	1.8	ML	3980	NG/ML		25
261	Cohort 1	1401	Week 35	02/Nov/2015	Injection	Male	24.3961	.	CAB	1.8	ML	2030	NG/ML		25
261	Cohort 1	1501	Week 41	10/Dec/2015	Injection	Male	24.3961	.	CAB	1.8	ML	1220	NG/ML		25
293	Cohort 2	501	Week 5 (Injection 1)	19/May/2016	Injection	Female	25.8166	600	CAB	1.8	ML	145	NG/ML		25
293	Cohort 2	601	Week 6	26/May/2016	Injection	Female	25.8166	.	CAB	1.8	ML	321	NG/ML		25
293	Cohort 2	701	Week 9 (Injection 2)	16/Jun/2016	Injection	Female	25.8166	600	CAB	1.8	ML	734	NG/ML		25
293	Cohort 2	801	Week 10	23/Jun/2016	Injection	Female	25.8166	.	CAB	1.8	ML	1390	NG/ML		25
293	Cohort 2	901	Week 13	14/Jul/2016	Injection	Female	25.8166	.	CAB	1.8	ML	700	NG/ML		25
293	Cohort 2	1001	Week 17 (Injection 3)	09/Aug/2016	Injection	Female	25.8166	600	CAB	1.8	ML	1400	NG/ML		25
293	Cohort 2	1101	Week 18	18/Aug/2016	Injection	Female	25.8166	.	CAB	1.8	ML	947	NG/ML		25
293	Cohort 2	1201	Week 21	06/Sep/2016	Injection	Female	25.8166	.	CAB	1.8	ML	1590	NG/ML		25
293	Cohort 2	1301	Week 25 (Injection 4)	05/Oct/2016	Injection	Female	25.8166	600	CAB	1.8	ML	1380	NG/ML		25
293	Cohort 2	1401	Week 26	12/Oct/2016	Injection	Female	25.8166	.	CAB	1.8	ML	901	NG/ML		25
293	Cohort 2	1601	Week 29	01/Nov/2016	Injection	Female	25.8166	.	CAB	1.8	ML	1800	NG/ML		25
293	Cohort 2	1701	Week 33 (Injection 5)	30/Nov/2016	Injection	Female	25.8166	600	CAB	1.8	ML	1530	NG/ML		25
293	Cohort 2	1801	Week 34	06/Dec/2016	Injection	Female	25.8166	.	CAB	1.8	ML	2630	NG/ML		25
293	Cohort 2	1901	Week 37	29/Dec/2016	Injection	Female	25.8166	.	CAB	1.8	ML	2050	NG/ML		25
293	Cohort 2	2001	Week 41	25/Jan/2017	Injection	Female	25.8166	.	CAB	1.8	ML	2080	NG/ML		25
306	Cohort 2	501	Week 5 (Injection 1)	03/Jun/2016	Injection	Female	19.0982	600	CAB	1.8	ML	187	NG/ML		25
306	Cohort 2	601	Week 6	08/Jun/2016	Injection	Female	19.0982	.	CAB	1.8	ML	3090	NG/ML		25
306	Cohort 2	701	Week 9 (Injection 2)	01/Jul/2016	Injection	Female	19.0982	600	CAB	1.8	ML	2540	NG/ML		25
306	Cohort 2	801	Week 10	07/Jul/2016	Injection	Female	19.0982	.	CAB	1.8	ML	4330	NG/ML		25
306	Cohort 2	901	Week 13	26/Jul/2016	Injection	Female	19.0982	.	CAB	1.8	ML	4200	NG/ML		25
306	Cohort 2	1001	Week 17 (Injection 3)	24/Aug/2016	Injection	Female	19.0982	600	CAB	1.8	ML	3410	NG/ML		25
306	Cohort 2	1101	Week 18	30/Aug/2016	Injection	Female	19.0982	.	CAB	1.8	ML	5370	NG/ML		25
306	Cohort 2	1201	Week 21	20/Sep/2016	Injection	Female	19.0982	.	CAB	1.8	ML	3610	NG/ML		25
306	Cohort 2	1301	Week 25 (Injection 4)	18/Oct/2016	Injection	Female	19.0982	600	CAB	1.8	ML	2960	NG/ML		25
306	Cohort 2	1401	Week 26	25/Oct/2016	Injection	Female	19.0982	.	CAB	1.8	ML	4220	NG/ML		25
306	Cohort 2	1601	Week 29	18/Nov/2016	Injection	Female	19.0982	.	CAB	1.8	ML	3850	NG/ML		25
306	Cohort 2	1701	Week 33 (Injection 5)	13/Dec/2016	Injection	Female	19.0982	600	CAB	1.8	ML	3770	NG/ML		25
306	Cohort 2	1801	Week 34	20/Dec/2016	Injection	Female	19.0982	.	CAB	1.8	ML	5800	NG/ML		25
306	Cohort 2	1901	Week 37	06/Jan/2017	Injection	Female	19.0982	.	CAB	1.8	ML	5480	NG/ML		25
329	Cohort 2	501	Week 5 (Injection 1)	22/Apr/2016	Injection	Male	21.2111	600	CAB	1.8	ML	422	NG/ML		25
329	Cohort 2	601	Week 6	29/Apr/2016	Injection	Male	21.2111	.	CAB	1.8	ML	4190	NG/ML		25
329	Cohort 2	701	Week 9 (Injection 2)	20/May/2016	Injection	Male	21.2111	600	CAB	1.8	ML	4040	NG/ML		25
329	Cohort 2	801	Week 10	27/May/2016	Injection	Male	21.2111	.	CAB	1.8	ML	8660	NG/ML		25
329	Cohort 2	901	Week 13	22/Jun/2016	Injection	Male	21.2111	.	CAB	1.8	ML	4500	NG/ML		25
329	Cohort 2	1001	Week 17 (Injection 3)	18/Jul/2016	Injection	Male	21.2111	600	CAB	1.8	ML	1300	NG/ML		25
329	Cohort 2	1101	Week 18	26/Jul/2016	Injection	Male	21.2111	.	CAB	1.8	ML	1830	NG/ML		25
329	Cohort 2	1201	Week 21	26/Aug/2016	Injection	Male	21.2111	.	CAB	1.8	ML	1370	NG/ML		25
329	Cohort 2	1301	Week 25 (Injection 4)	29/Sep/2016	Injection	Male	21.2111	600	CAB	1.8	ML	1070	NG/ML		25
329	Cohort 2	1401	Week 26	06/Oct/2016	Injection	Male	21.2111	.	CAB	1.8	ML	5130	NG/ML		25
329	Cohort 2	1601	Week 29	28/Oct/2016	Injection	Male	21.2111	.	CAB	1.8	ML	3010	NG/ML		25
329	Cohort 2	1701	Week 33 (Injection 5)	24/Nov/2016	Injection	Male	21.2111	600	CAB	1.8	ML	1280	NG/ML		25
329	Cohort 2	1801	Week 34	01/Dec/2016	Injection	Male	21.2111	.	CAB	1.8	ML	7480	NG/ML		25
329	Cohort 2	1901	Week 37	05/Dec/2016	Injection	Male	21.2111	.	CAB	1.8	ML	3960	NG/ML		25
329	Cohort 2	2001	Week 41	04/Jan/2017	Injection	Male	21.2111	.	CAB	1.8	ML	3520	NG/ML		25
337	Cohort 2	501	Week 5 (Injection 1)	21/Jan/2016	Injection	Female	25.2150	600	CAB	1.8	ML	96.4	NG/ML		25
337	Cohort 2	601	Week 6	02/Feb/2016	Injection	Female	25.2150	.	CAB	1.8	ML	469	NG/ML		25
337	Cohort 2	701	Week 9 (Injection 2)	16/Feb/2016	Injection	Female	25.2150	600	CAB	1.8	ML	507	NG/ML		25
337	Cohort 2	801	Week 10	02/Mar/2016	Injection	Female	25.2150	.	CAB	1.8	ML	1110	NG/ML		25
337	Cohort 2	901	Week 13	22/Mar/2016	Injection	Female	25.2150	.	CAB	1.8	ML	1770	NG/ML		25
337	Cohort 2	1001	Week 17 (Injection 3)	12/Apr/2016	Injection	Female	25.2150	600	CAB	1.8	ML	2400	NG/ML		25
337	Cohort 2	1101	Week 18	26/Apr/2016	Injection	Female	25.2150	.	CAB	1.8	ML	2740	NG/ML		25
337	Cohort 2	1201	Week 21	20/May/2016	Injection	Female	25.2150	.	CAB	1.8	ML	2080	NG/ML		25
337	Cohort 2	1301	Week 25 (Injection 4)	10/Jun/2016	Injection	Female	25.2150	600	CAB	1.8	ML	1630	NG/ML		25
337	Cohort 2	1401	Week 26	17/Jun/2016	Injection	Female	25.2150	.	CAB	1.8	ML	1580	NG/ML		25
337	Cohort 2	1601	Week 29	08/Jul/2016	Injection	Female	25.2150	.	CAB	1.8	ML	1740	NG/ML		25
337	Cohort 2	1701	Week 33 (Injection 5)	03/Aug/2016	Injection	Female	25.2150	600	CAB	1.8	ML	1920	NG/ML		25
337	Cohort 2	1801	Week 34	29/Aug/2016	Injection	Female	25.2150	.	CAB	1.8	ML	2670	NG/ML		25
337	Cohort 2	1901	Week 37	16/Sep/2016	Injection	Female	25.2150	.	CAB	1.8	ML	3450	NG/ML		25
337	Cohort 2	2001	Week 41	25/Nov/2016	Injection	Female	25.2150	.	CAB	1.8	ML	2830	NG/ML		25
344	Cohort 2	501	Week 5 (Injection 1)	13/May/2016	Injection	Female	26.7532	600	CAB	1.8	ML	535	NG/ML		25
344	Cohort 2	601	Week 6	19/May/2016	Injection	Female	26.7532	.	CAB	1.8	ML	3020	NG/ML		25
344	Cohort 2	701	Week 9 (Injection 2)	10/Jun/2016	Injection	Female	26.7532	600	CAB	1.8	ML	2820	NG/ML		25
344	Cohort 2	801	Week 10	17/Jun/2016	Injection	Female	26.7532	.	CAB	1.8	ML	4350	NG/ML		25
344	Cohort 2	901	Week 13	08/Jul/2016	Injection	Female	26.7532	.	CAB	1.8	ML	2040	NG/ML		25
344	Cohort 2	1001	Week 17 (Injection 3)	08/Aug/2016	Injection	Female	26.7532	600	CAB	1.8	ML	1550	NG/ML		25
344	Cohort 2	1101	Week 18	12/Aug/2016	Injection	Female	26.7532	.	CAB	1.8	ML	2000	NG/ML		25
344	Cohort 2	1201	Week 21	08/Sep/2016	Injection	Female	26.7532	.	CAB	1.8	ML	2780	NG/ML		25
344	Cohort 2	1301	Week 25 (Injection 4)	28/Sep/2016	Injection	Female	26.7532	600	CAB	1.8	ML	2210	NG/ML		25
344	Cohort 2	1401	Week 26	04/Oct/2016	Injection	Female	26.7532	.	CAB	1.8	ML	4750	NG/ML		25
344	Cohort 2	1601	Week 29	25/Oct/2016	Injection	Female	26.7532	.	CAB	1.8	ML	7100	NG/ML		25
344	Cohort 2	2001	Week 41	20/Jan/2017	Injection	Female	26.7532	.	CAB	1.8	ML	1630	NG/ML		25
345	Cohort 2	501	Week 5 (Injection 1)	08/Jun/2016	Injection	Female	35.5840	600	CAB	1.8	ML	Less than the limit of detection	NG/ML	B	25
345	Cohort 2	601	Week 6	15/Jun/2016	Injection	Female	35.5840	.	CAB	1.8	ML	1440	NG/ML		25
345	Cohort 2	701	Week 9 (Injection 2)	05/Jul/2016	Injection	Female	35.5840	600	CAB	1.8	ML	2560	NG/ML		25
345	Cohort 2	801	Week 10	13/Jul/2016	Injection	Female	35.5840	.	CAB	1.8	ML	2740	NG/ML		25
345	Cohort 2	901	Week 13	28/Jul/2016	Injection	Female	35.5840	.	CAB	1.8	ML	3230	NG/ML		25
345	Cohort 2	1001	Week 17 (Injection 3)	30/Aug/2016	Injection	Female	35.5840	600	CAB	1.8	ML	2720	NG/ML		25
345	Cohort 2	1101	Week 18	07/Sep/2016	Injection	Female	35.5840	.	CAB	1.8	ML	2280	NG/ML		25
345	Cohort 2	1201	Week 21	27/Sep/2016	Injection	Female	35.5840	.	CAB	1.8	ML	2470	NG/ML		25
345	Cohort 2	1301	Week 25 (Injection 4)	26/Oct/2016	Injection	Female	35.5840	600	CAB	1.8	ML	2360	NG/ML		25
345	Cohort 2	1401	Week 26	31/Oct/2016	Injection	Female	35.5840	.	CAB	1.8	ML	3410	NG/ML		25
345	Cohort 2	1601	Week 29	22/Nov/2016	Injection	Female	35.5840	.	CAB	1.8	ML	3810	NG/ML		25
345	Cohort 2	1701	Week 33 (Injection 5)	20/Dec/2016	Injection	Female	35.5840	600	CAB	1.8	ML	2310	NG/ML		25
345	Cohort 2	1801	Week 34	29/Dec/2016	Injection	Female	35.5840	.	CAB	1.8	ML	3210	NG/ML		25
345	Cohort 2	1901	Week 37	19/Jan/2017	Injection	Female	35.5840	.	CAB	1.8	ML	3460	NG/ML		25
345	Cohort 2	2001	Week 41	15/Feb/2017	Injection	Female	35.5840	.	CAB	1.8	ML	3670	NG/ML		25
352	Cohort 2	501	Week 5 (Injection 1)	10/Jun/2016	Injection	Female	34.7445	600	CAB	1.8	ML	294	NG/ML		25
352	Cohort 2	601	Week 6	24/Jun/2016	Injection	Female	34.7445	.	CAB	1.8	ML	321	NG/ML		25
352	Cohort 2	701	Week 9 (Injection 2)	11/Jul/2016	Injection	Female	34.7445	600	CAB	1.8	ML	307	NG/ML		25
352	Cohort 2	801	Week 10	19/Jul/2016	Injection	Female	34.7445	.	CAB	1.8	ML	542	NG/ML		25
352	Cohort 2	901	Week 13	05/Aug/2016	Injection	Female	34.7445	.	CAB	1.8	ML	1170	NG/ML		25
352	Cohort 2	1001	Week 17 (Injection 3)	05/Sep/2016	Injection	Female	34.7445	0	CAB	1.8	ML	1000	NG/ML		25
352	Cohort 2	1501	Week 27	17/Nov/2016	Injection	Female	34.7445	.	CAB	1.8	ML	831	NG/ML		25
352	Cohort 2	2001	Week 41	20/Feb/2017	Injection	Female	34.7445	.	CAB	1.8	ML	325	NG/ML		25
354	Cohort 2	501	Week 5 (Injection 1)	16/Mar/2016	Injection	Female	19.3548	600	CAB	1.8	ML	585	NG/ML		25
354	Cohort 2	601	Week 6	04/Apr/2016	Injection	Female	19.3548	.	CAB	1.8	ML	3970	NG/ML		25
354	Cohort 2	701	Week 9 (Injection 2)	14/Apr/2016	Injection	Female	19.3548	600	CAB	1.8	ML	4410	NG/ML		25
354	Cohort 2	801	Week 10	20/Apr/2016	Injection	Female	19.3548	.	CAB	1.8	ML	6250	NG/ML		25
354	Cohort 2	901	Week 13	10/May/2016	Injection	Female	19.3548	.	CAB	1.8	ML	7100	NG/ML		25
354	Cohort 2	1001	Week 17 (Injection 3)	07/Jun/2016	Injection	Female	19.3548	600	CAB	1.8	ML	3160	NG/ML		25
354	Cohort 2	1101	Week 18	21/Jun/2016	Injection	Female	19.3548	.	CAB	1.8	ML	4980	NG/ML		25
354	Cohort 2	1201	Week 21	19/Jul/2016	Injection	Female	19.3548	.	CAB	1.8	ML	4940	NG/ML		25
354	Cohort 2	1301	Week 25 (Injection 4)	23/Aug/2016	Injection	Female	19.3548	600	CAB	1.8	ML	2460	NG/ML		25
354	Cohort 2	1401	Week 26	30/Aug/2016	Injection	Female	19.3548	.	CAB	1.8	ML	3150	NG/ML		25
354	Cohort 2	1601	Week 29	20/Sep/2016	Injection	Female	19.3548	.	CAB	1.8	ML	2390	NG/ML		25
354	Cohort 2	1701	Week 33 (Injection 5)	17/Oct/2016	Injection	Female	19.3548	600	CAB	1.8	ML	2080	NG/ML		25
354	Cohort 2	1801	Week 34	25/Oct/2016	Injection	Female	19.3548	.	CAB	1.8	ML	2890	NG/ML		25
354	Cohort 2	1901	Week 37	03/Nov/2016	Injection	Female	19.3548	.	CAB	1.8	ML	2700	NG/ML		25
354	Cohort 2	2001	Week 41	22/Nov/2016	Injection	Female	19.3548	.	CAB	1.8	ML	4020	NG/ML		25
361	Cohort 2	501	Week 5 (Injection 1)	01/Jun/2016	Injection	Female	28.7963	600	CAB	1.8	ML	130	NG/ML		25
361	Cohort 2	601	Week 6	08/Jun/2016	Injection	Female	28.7963	.	CAB	1.8	ML	3780	NG/ML		25
361	Cohort 2	701	Week 9 (Injection 2)	30/Jun/2016	Injection	Female	28.7963	600	CAB	1.8	ML	3800	NG/ML		25
361	Cohort 2	801	Week 10	07/Jul/2016	Injection	Female	28.7963	.	CAB	1.8	ML	4900	NG/ML		25
361	Cohort 2	901	Week 13	27/Jul/2016	Injection	Female	28.7963	.	CAB	1.8	ML	3800	NG/ML		25
361	Cohort 2	1001	Week 17 (Injection 3)	24/Aug/2016	Injection	Female	28.7963	600	CAB	1.8	ML	2250	NG/ML		25
361	Cohort 2	1101	Week 18	31/Aug/2016	Injection	Female	28.7963	.	CAB	1.8	ML	3250	NG/ML		25
361	Cohort 2	1201	Week 21	20/Sep/2016	Injection	Female	28.7963	.	CAB	1.8	ML	2230	NG/ML		25
361	Cohort 2	1301	Week 25 (Injection 4)	19/Oct/2016	Injection	Female	28.7963	600	CAB	1.8	ML	1390	NG/ML		25
361	Cohort 2	1401	Week 26	27/Oct/2016	Injection	Female	28.7963	.	CAB	1.8	ML	2280	NG/ML		25
361	Cohort 2	1601	Week 29	09/Nov/2016	Injection	Female	28.7963	.	CAB	1.8	ML	2130	NG/ML		25
361	Cohort 2	1701	Week 33 (Injection 5)	14/Dec/2016	Injection	Female	28.7963	600	CAB	1.8	ML	2000	NG/ML		25
361	Cohort 2	1801	Week 34	21/Dec/2016	Injection	Female	28.7963	.	CAB	1.8	ML	3610	NG/ML		25
361	Cohort 2	1901	Week 37	11/Jan/2017	Injection	Female	28.7963	.	CAB	1.8	ML	2430	NG/ML		25
361	Cohort 2	2001	Week 41	22/Feb/2017	Injection	Female	28.7963	.	CAB	1.8	ML	2000	NG/ML		25
365	Cohort 2	501	Week 5 (Injection 1)	20/Jun/2016	Injection	Female	21.7009	600	CAB	1.8	ML	122	NG/ML		25
365	Cohort 2	601	Week 6	27/Jun/2016	Injection	Female	21.7009	.	CAB	1.8	ML	4710	NG/ML		25
365	Cohort 2	701	Week 9 (Injection 2)	18/Jul/2016	Injection	Female	21.7009	600	CAB	1.8	ML	2400	NG/ML		25
365	Cohort 2	801	Week 10	25/Jul/2016	Injection	Female	21.7009	.	CAB	1.8	ML	4710	NG/ML		25
365	Cohort 2	901	Week 13	15/Aug/2016	Injection	Female	21.7009	.	CAB	1.8	ML	3750	NG/ML		25
365	Cohort 2	1001	Week 17 (Injection 3)	09/Sep/2016	Injection	Female	21.7009	600	CAB	1.8	ML	1820	NG/ML		25
365	Cohort 2	1101	Week 18	26/Sep/2016	Injection	Female	21.7009	.	CAB	1.8	ML	4910	NG/ML		25
365	Cohort 2	1201	Week 21	13/Oct/2016	Injection	Female	21.7009	.	CAB	1.8	ML	2500	NG/ML		25
365	Cohort 2	1301	Week 25 (Injection 4)	04/Nov/2016	Injection	Female	21.7009	600	CAB	1.8	ML	652	NG/ML		25
365	Cohort 2	1401	Week 26	17/Nov/2016	Injection	Female	21.7009	.	CAB	1.8	ML	2920	NG/ML		25
365	Cohort 2	1601	Week 29	14/Dec/2016	Injection	Female	21.7009	.	CAB	1.8	ML	2590	NG/ML		25
365	Cohort 2	1701	Week 33 (Injection 5)	03/Jan/2017	Injection	Female	21.7009	600	CAB	1.8	ML	912	NG/ML		25
365	Cohort 2	1801	Week 34	10/Jan/2017	Injection	Female	21.7009	.	CAB	1.8	ML	6290	NG/ML		25
365	Cohort 2	1901	Week 37	07/Feb/2017	Injection	Female	21.7009	.	CAB	1.8	ML	3050	NG/ML		25
379	Cohort 2	501	Week 5 (Injection 1)	10/May/2016	Injection	Female	28.3531	600	CAB	1.8	ML	75.9	NG/ML		25
379	Cohort 2	601	Week 6	19/May/2016	Injection	Female	28.3531	.	CAB	1.8	ML	1020	NG/ML		25
379	Cohort 2	701	Week 9 (Injection 2)	07/Jun/2016	Injection	Female	28.3531	600	CAB	1.8	ML	1170	NG/ML		25
379	Cohort 2	801	Week 10	14/Jun/2016	Injection	Female	28.3531	.	CAB	1.8	ML	1870	NG/ML		25
379	Cohort 2	901	Week 13	05/Jul/2016	Injection	Female	28.3531	.	CAB	1.8	ML	2420	NG/ML		25
379	Cohort 2	1001	Week 17 (Injection 3)	30/Jul/2016	Injection	Female	28.3531	600	CAB	1.8	ML	2720	NG/ML		25
379	Cohort 2	1101	Week 18	10/Aug/2016	Injection	Female	28.3531	.	CAB	1.8	ML	3130	NG/ML		25
379	Cohort 2	1201	Week 21	30/Aug/2016	Injection	Female	28.3531	.	CAB	1.8	ML	2800	NG/ML		25
379	Cohort 2	1301	Week 25 (Injection 4)	27/Sep/2016	Injection	Female	28.3531	600	CAB	1.8	ML	2410	NG/ML		25
379	Cohort 2	1401	Week 26	03/Oct/2016	Injection	Female	28.3531	.	CAB	1.8	ML	2570	NG/ML		25
379	Cohort 2	1601	Week 29	24/Oct/2016	Injection	Female	28.3531	.	CAB	1.8	ML	2040	NG/ML		25
379	Cohort 2	1701	Week 33 (Injection 5)	21/Nov/2016	Injection	Female	28.3531	600	CAB	1.8	ML	1500	NG/ML		25
379	Cohort 2	1801	Week 34	28/Nov/2016	Injection	Female	28.3531	.	CAB	1.8	ML	2410	NG/ML		25
379	Cohort 2	1901	Week 37	21/Dec/2016	Injection	Female	28.3531	.	CAB	1.8	ML	2060	NG/ML		25
379	Cohort 2	2001	Week 41	18/Jan/2017	Injection	Female	28.3531	.	CAB	1.8	ML	2830	NG/ML		25
385	Cohort 2	501	Week 5 (Injection 1)	17/May/2016	Injection	Female	35.0559	600	CAB	1.8	ML	38.8	NG/ML		25
385	Cohort 2	601	Week 6	24/May/2016	Injection	Female	35.0559	.	CAB	1.8	ML	664	NG/ML		25
385	Cohort 2	701	Week 9 (Injection 2)	14/Jun/2016	Injection	Female	35.0559	600	CAB	1.8	ML	789	NG/ML		25
385	Cohort 2	801	Week 10	23/Jun/2016	Injection	Female	35.0559	.	CAB	1.8	ML	1350	NG/ML		25
385	Cohort 2	901	Week 13	14/Jul/2016	Injection	Female	35.0559	.	CAB	1.8	ML	1620	NG/ML		25
385	Cohort 2	1001	Week 17 (Injection 3)	11/Aug/2016	Injection	Female	35.0559	600	CAB	1.8	ML	1890	NG/ML		25
385	Cohort 2	1101	Week 18	19/Aug/2016	Injection	Female	35.0559	.	CAB	1.8	ML	2430	NG/ML		25
385	Cohort 2	1201	Week 21	12/Sep/2016	Injection	Female	35.0559	.	CAB	1.8	ML	2560	NG/ML		25
385	Cohort 2	1301	Week 25 (Injection 4)	03/Oct/2016	Injection	Female	35.0559	600	CAB	1.8	ML	2260	NG/ML		25
385	Cohort 2	1401	Week 26	19/Oct/2016	Injection	Female	35.0559	.	CAB	1.8	ML	2540	NG/ML		25
385	Cohort 2	1601	Week 29	14/Nov/2016	Injection	Female	35.0559	.	CAB	1.8	ML	1760	NG/ML		25
385	Cohort 2	1701	Week 33 (Injection 5)	30/Nov/2016	Injection	Female	35.0559	600	CAB	1.8	ML	1970	NG/ML		25
385	Cohort 2	1801	Week 34	14/Dec/2016	Injection	Female	35.0559	.	CAB	1.8	ML	2580	NG/ML		25
385	Cohort 2	1901	Week 37	04/Jan/2017	Injection	Female	35.0559	.	CAB	1.8	ML	2300	NG/ML		25
385	Cohort 2	2001	Week 41	03/Feb/2017	Injection	Female	35.0559	.	CAB	1.8	ML	1570	NG/ML		25
396	Cohort 2	501	Week 5 (Injection 1)	09/May/2016	Injection	Male	21.7846	600	CAB	1.8	ML	403	NG/ML		25
396	Cohort 2	601	Week 6	20/May/2016	Injection	Male	21.7846	.	CAB	1.8	ML	4040	NG/ML		25
396	Cohort 2	701	Week 9 (Injection 2)	08/Jun/2016	Injection	Male	21.7846	600	CAB	1.8	ML	1910	NG/ML		25
396	Cohort 2	801	Week 10	21/Jun/2016	Injection	Male	21.7846	.	CAB	1.8	ML	2680	NG/ML		25
396	Cohort 2	901	Week 13	08/Jul/2016	Injection	Male	21.7846	.	CAB	1.8	ML	1800	NG/ML		25
396	Cohort 2	1001	Week 17 (Injection 3)	03/Aug/2016	Injection	Male	21.7846	600	CAB	1.8	ML	919	NG/ML		25
396	Cohort 2	1101	Week 18	10/Aug/2016	Injection	Male	21.7846	.	CAB	1.8	ML	2490	NG/ML		25
396	Cohort 2	1201	Week 21	31/Aug/2016	Injection	Male	21.7846	.	CAB	1.8	ML	4580	NG/ML		25
396	Cohort 2	1301	Week 25 (Injection 4)	28/Sep/2016	Injection	Male	21.7846	600	CAB	1.8	ML	1150	NG/ML		25
396	Cohort 2	1401	Week 26	05/Oct/2016	Injection	Male	21.7846	.	CAB	1.8	ML	4490	NG/ML		25
396	Cohort 2	1601	Week 29	09/Nov/2016	Injection	Male	21.7846	.	CAB	1.8	ML	2160	NG/ML		25
396	Cohort 2	1701	Week 33 (Injection 5)	23/Nov/2016	Injection	Male	21.7846	600	CAB	1.8	ML	1980	NG/ML		25
396	Cohort 2	1801	Week 34	06/Dec/2016	Injection	Male	21.7846	.	CAB	1.8	ML	4040	NG/ML		25
396	Cohort 2	1901	Week 37	04/Jan/2017	Injection	Male	21.7846	.	CAB	1.8	ML	2040	NG/ML		25
396	Cohort 2	2001	Week 41	25/Jan/2017	Injection	Male	21.7846	.	CAB	1.8	ML	1120	NG/ML		25
412	Cohort 2	501	Week 5 (Injection 1)	22/Apr/2016	Injection	Male	30.2739	600	CAB	1.8	ML	246	NG/ML		25
412	Cohort 2	601	Week 6	29/Apr/2016	Injection	Male	30.2739	.	CAB	1.8	ML	6450	NG/ML		25
412	Cohort 2	701	Week 9 (Injection 2)	18/May/2016	Injection	Male	30.2739	600	CAB	1.8	ML	1830	NG/ML		25
412	Cohort 2	801	Week 10	25/May/2016	Injection	Male	30.2739	.	CAB	1.8	ML	8220	NG/ML		25
412	Cohort 2	901	Week 13	21/Jun/2016	Injection	Male	30.2739	.	CAB	1.8	ML	1620	NG/ML		25
412	Cohort 2	1001	Week 17 (Injection 3)	14/Jul/2016	Injection	Male	30.2739	600	CAB	1.8	ML	619	NG/ML		25
412	Cohort 2	1101	Week 18	20/Jul/2016	Injection	Male	30.2739	.	CAB	1.8	ML	6590	NG/ML		25
412	Cohort 2	1201	Week 21	18/Aug/2016	Injection	Male	30.2739	.	CAB	1.8	ML	1140	NG/ML		25
412	Cohort 2	1301	Week 25 (Injection 4)	07/Sep/2016	Injection	Male	30.2739	600	CAB	1.8	ML	461	NG/ML		25
412	Cohort 2	1401	Week 26	13/Sep/2016	Injection	Male	30.2739	.	CAB	1.8	ML	1970	NG/ML		25
412	Cohort 2	1601	Week 29	04/Oct/2016	Injection	Male	30.2739	.	CAB	1.8	ML	1920	NG/ML		25
412	Cohort 2	1701	Week 33 (Injection 5)	01/Nov/2016	Injection	Male	30.2739	600	CAB	1.8	ML	645	NG/ML		25
412	Cohort 2	1801	Week 34	21/Nov/2016	Injection	Male	30.2739	.	CAB	1.8	ML	3770	NG/ML		25
412	Cohort 2	1901	Week 37	29/Nov/2016	Injection	Male	30.2739	.	CAB	1.8	ML	2560	NG/ML		25
412	Cohort 2	2001	Week 41	18/Jan/2017	Injection	Male	30.2739	.	CAB	1.8	ML	854	NG/ML		25
417	Cohort 2	501	Week 5 (Injection 1)	16/Mar/2016	Injection	Male	27.3880	600	CAB	1.8	ML	122	NG/ML		25
417	Cohort 2	601	Week 6	28/Mar/2016	Injection	Male	27.3880	.	CAB	1.8	ML	1870	NG/ML		25
417	Cohort 2	701	Week 9 (Injection 2)	12/Apr/2016	Injection	Male	27.3880	600	CAB	1.8	ML	1850	NG/ML		25
417	Cohort 2	801	Week 10	20/Apr/2016	Injection	Male	27.3880	.	CAB	1.8	ML	2620	NG/ML		25
417	Cohort 2	901	Week 13	09/May/2016	Injection	Male	27.3880	.	CAB	1.8	ML	2240	NG/ML		25
417	Cohort 2	1001	Week 17 (Injection 3)	07/Jun/2016	Injection	Male	27.3880	600	CAB	1.8	ML	1280	NG/ML		25
417	Cohort 2	1101	Week 18	29/Jun/2016	Injection	Male	27.3880	.	CAB	1.8	ML	1640	NG/ML		25
417	Cohort 2	1201	Week 21	20/Jul/2016	Injection	Male	27.3880	.	CAB	1.8	ML	1410	NG/ML		25
417	Cohort 2	1301	Week 25 (Injection 4)	04/Aug/2016	Injection	Male	27.3880	600	CAB	1.8	ML	1440	NG/ML		25
417	Cohort 2	1401	Week 26	12/Aug/2016	Injection	Male	27.3880	.	CAB	1.8	ML	2650	NG/ML		25
417	Cohort 2	1601	Week 29	19/Sep/2016	Injection	Male	27.3880	.	CAB	1.8	ML	1670	NG/ML		25
417	Cohort 2	1701	Week 33 (Injection 5)	26/Sep/2016	Injection	Male	27.3880	600	CAB	1.8	ML	1370	NG/ML		25
417	Cohort 2	1801	Week 34	10/Oct/2016	Injection	Male	27.3880	.	CAB	1.8	ML	3430	NG/ML		25
417	Cohort 2	1901	Week 37	25/Oct/2016	Injection	Male	27.3880	.	CAB	1.8	ML	2320	NG/ML		25
417	Cohort 2	2001	Week 41	30/Nov/2016	Injection	Male	27.3880	.	CAB	1.8	ML	1740	NG/ML		25
441	Cohort 2	501	Week 5 (Injection 1)	11/Apr/2016	Injection	Female	35.3462	600	CAB	1.8	ML	93.1	NG/ML		25
441	Cohort 2	601	Week 6	20/Apr/2016	Injection	Female	35.3462	.	CAB	1.8	ML	1040	NG/ML		25
441	Cohort 2	701	Week 9 (Injection 2)	05/May/2016	Injection	Female	35.3462	600	CAB	1.8	ML	939	NG/ML		25
441	Cohort 2	801	Week 10	12/May/2016	Injection	Female	35.3462	.	CAB	1.8	ML	1180	NG/ML		25
441	Cohort 2	901	Week 13	02/Jun/2016	Injection	Female	35.3462	.	CAB	1.8	ML	1690	NG/ML		25
441	Cohort 2	1001	Week 17 (Injection 3)	28/Jun/2016	Injection	Female	35.3462	600	CAB	1.8	ML	1660	NG/ML		25
441	Cohort 2	1101	Week 18	07/Jul/2016	Injection	Female	35.3462	.	CAB	1.8	ML	2520	NG/ML		25
441	Cohort 2	1201	Week 21	11/Aug/2016	Injection	Female	35.3462	.	CAB	1.8	ML	1320	NG/ML		25
441	Cohort 2	1301	Week 25 (Injection 4)	14/Sep/2016	Injection	Female	35.3462	600	CAB	1.8	ML	1040	NG/ML		25
441	Cohort 2	1401	Week 26	22/Sep/2016	Injection	Female	35.3462	.	CAB	1.8	ML	1600	NG/ML		25
441	Cohort 2	1601	Week 29	13/Oct/2016	Injection	Female	35.3462	.	CAB	1.8	ML	2110	NG/ML		25
441	Cohort 2	1701	Week 33 (Injection 5)	14/Nov/2016	Injection	Female	35.3462	600	CAB	1.8	ML	1980	NG/ML		25
441	Cohort 2	1801	Week 34	25/Nov/2016	Injection	Female	35.3462	.	CAB	1.8	ML	3140	NG/ML		25
441	Cohort 2	1901	Week 37	08/Dec/2016	Injection	Female	35.3462	.	CAB	1.8	ML	1500	NG/ML		25
441	Cohort 2	2001	Week 41	10/Jan/2017	Injection	Female	35.3462	.	CAB	1.8	ML	1170	NG/ML		25
457	Cohort 2	501	Week 5 (Injection 1)	19/May/2016	Injection	Female	19.3548	600	CAB	1.8	ML	550	NG/ML		25
457	Cohort 2	601	Week 6	26/May/2016	Injection	Female	19.3548	.	CAB	1.8	ML	3060	NG/ML		25
457	Cohort 2	701	Week 9 (Injection 2)	16/Jun/2016	Injection	Female	19.3548	600	CAB	1.8	ML	2740	NG/ML		25
457	Cohort 2	801	Week 10	23/Jun/2016	Injection	Female	19.3548	.	CAB	1.8	ML	3270	NG/ML		25
457	Cohort 2	901	Week 13	15/Jul/2016	Injection	Female	19.3548	.	CAB	1.8	ML	1490	NG/ML		25
457	Cohort 2	1001	Week 17 (Injection 3)	11/Aug/2016	Injection	Female	19.3548	600	CAB	1.8	ML	1090	NG/ML		25
457	Cohort 2	1101	Week 18	18/Aug/2016	Injection	Female	19.3548	.	CAB	1.8	ML	2110	NG/ML		25
457	Cohort 2	1201	Week 21	07/Sep/2016	Injection	Female	19.3548	.	CAB	1.8	ML	4620	NG/ML		25
457	Cohort 2	1301	Week 25 (Injection 4)	04/Oct/2016	Injection	Female	19.3548	600	CAB	1.8	ML	2260	NG/ML		25
457	Cohort 2	1401	Week 26	10/Oct/2016	Injection	Female	19.3548	.	CAB	1.8	ML	6530	NG/ML		25
457	Cohort 2	1601	Week 29	02/Nov/2016	Injection	Female	19.3548	.	CAB	1.8	ML	5830	NG/ML		25
457	Cohort 2	1701	Week 33 (Injection 5)	29/Nov/2016	Injection	Female	19.3548	600	CAB	1.8	ML	842	NG/ML		25
457	Cohort 2	1801	Week 34	06/Dec/2016	Injection	Female	19.3548	.	CAB	1.8	ML	7420	NG/ML		25
457	Cohort 2	1901	Week 37	30/Dec/2016	Injection	Female	19.3548	.	CAB	1.8	ML	5020	NG/ML		25
457	Cohort 2	2001	Week 41	24/Jan/2017	Injection	Female	19.3548	.	CAB	1.8	ML	616	NG/ML		25
458	Cohort 2	501	Week 5 (Injection 1)	16/Feb/2016	Injection	Male	23.3330	600	CAB	1.8	ML	595	NG/ML		25
458	Cohort 2	601	Week 6	07/Mar/2016	Injection	Male	23.3330	.	CAB	1.8	ML	2540	NG/ML		25
458	Cohort 2	701	Week 9 (Injection 2)	17/Mar/2016	Injection	Male	23.3330	600	CAB	1.8	ML	1840	NG/ML		25
458	Cohort 2	801	Week 10	30/Mar/2016	Injection	Male	23.3330	.	CAB	1.8	ML	2350	NG/ML		25
458	Cohort 2	901	Week 13	29/Apr/2016	Injection	Male	23.3330	.	CAB	1.8	ML	2230	NG/ML		25
458	Cohort 2	1001	Week 17 (Injection 3)	09/May/2016	Injection	Male	23.3330	600	CAB	1.8	ML	1020	NG/ML		25
458	Cohort 2	1101	Week 18	30/May/2016	Injection	Male	23.3330	.	CAB	1.8	ML	1700	NG/ML		25
458	Cohort 2	1201	Week 21	24/Jun/2016	Injection	Male	23.3330	.	CAB	1.8	ML	2400	NG/ML		25
458	Cohort 2	1301	Week 25 (Injection 4)	06/Jul/2016	Injection	Male	23.3330	600	CAB	1.8	ML	1120	NG/ML		25
458	Cohort 2	1401	Week 26	27/Jul/2016	Injection	Male	23.3330	.	CAB	1.8	ML	3310	NG/ML		25
458	Cohort 2	1601	Week 29	24/Aug/2016	Injection	Male	23.3330	.	CAB	1.8	ML	1970	NG/ML		25
458	Cohort 2	1701	Week 33 (Injection 5)	02/Sep/2016	Injection	Male	23.3330	600	CAB	1.8	ML	1780	NG/ML		25
458	Cohort 2	1801	Week 34	23/Sep/2016	Injection	Male	23.3330	.	CAB	1.8	ML	3710	NG/ML		25
458	Cohort 2	1901	Week 37	05/Oct/2016	Injection	Male	23.3330	.	CAB	1.8	ML	3130	NG/ML		25
458	Cohort 2	2001	Week 41	16/Dec/2016	Injection	Male	23.3330	.	CAB	1.8	ML	1280	NG/ML		25
462	Cohort 2	501	Week 5 (Injection 1)	18/Feb/2016	Injection	Male	33.4140	600	CAB	1.8	ML	Less than the limit of detection	NG/ML	B	25
462	Cohort 2	601	Week 6	25/Feb/2016	Injection	Male	33.4140	.	CAB	1.8	ML	734	NG/ML		25
462	Cohort 2	701	Week 9 (Injection 2)	17/Mar/2016	Injection	Male	33.4140	600	CAB	1.8	ML	715	NG/ML		25
462	Cohort 2	801	Week 10	24/Mar/2016	Injection	Male	33.4140	.	CAB	1.8	ML	1260	NG/ML		25
462	Cohort 2	901	Week 13	15/Apr/2016	Injection	Male	33.4140	.	CAB	1.8	ML	1840	NG/ML		25
462	Cohort 2	1001	Week 17 (Injection 3)	12/May/2016	Injection	Male	33.4140	600	CAB	1.8	ML	1180	NG/ML		25
462	Cohort 2	1101	Week 18	20/May/2016	Injection	Male	33.4140	.	CAB	1.8	ML	1800	NG/ML		25
462	Cohort 2	1201	Week 21	09/Jun/2016	Injection	Male	33.4140	.	CAB	1.8	ML	1710	NG/ML		25
462	Cohort 2	1301	Week 25 (Injection 4)	07/Jul/2016	Injection	Male	33.4140	600	CAB	1.8	ML	1760	NG/ML		25
462	Cohort 2	1401	Week 26	14/Jul/2016	Injection	Male	33.4140	.	CAB	1.8	ML	2520	NG/ML		25
462	Cohort 2	1601	Week 29	04/Aug/2016	Injection	Male	33.4140	.	CAB	1.8	ML	1690	NG/ML		25
462	Cohort 2	1701	Week 33 (Injection 5)	01/Sep/2016	Injection	Male	33.4140	600	CAB	1.8	ML	1940	NG/ML		25
462	Cohort 2	1801	Week 34	09/Sep/2016	Injection	Male	33.4140	.	CAB	1.8	ML	2320	NG/ML		25
462	Cohort 2	1901	Week 37	06/Oct/2016	Injection	Male	33.4140	.	CAB	1.8	ML	2050	NG/ML		25
462	Cohort 2	2001	Week 41	27/Oct/2016	Injection	Male	33.4140	.	CAB	1.8	ML	1820	NG/ML		25
487	Cohort 2	501	Week 5 (Injection 1)	15/Mar/2016	Injection	Female	20.6126	600	CAB	1.8	ML	623	NG/ML		25
487	Cohort 2	601	Week 6	18/Apr/2016	Injection	Female	20.6126	.	CAB	1.8	ML	941	NG/ML		25
487	Cohort 2	701	Week 9 (Injection 2)	25/Apr/2016	Injection	Female	20.6126	600	CAB	1.8	ML	194	NG/ML		25
487	Cohort 2	801	Week 10	03/May/2016	Injection	Female	20.6126	.	CAB	1.8	ML	5700	NG/ML		25
487	Cohort 2	901	Week 13	19/May/2016	Injection	Female	20.6126	.	CAB	1.8	ML	1220	NG/ML		25
487	Cohort 2	1001	Week 17 (Injection 3)	07/Jun/2016	Injection	Female	20.6126	600	CAB	1.8	ML	3430	NG/ML		25
487	Cohort 2	1101	Week 18	23/Jun/2016	Injection	Female	20.6126	.	CAB	1.8	ML	7570	NG/ML		25
487	Cohort 2	1201	Week 21	28/Jul/2016	Injection	Female	20.6126	.	CAB	1.8	ML	3800	NG/ML		25
487	Cohort 2	1301	Week 25 (Injection 4)	23/Aug/2016	Injection	Female	20.6126	600	CAB	1.8	ML	1170	NG/ML		25
487	Cohort 2	1401	Week 26	31/Aug/2016	Injection	Female	20.6126	.	CAB	1.8	ML	1670	NG/ML		25
487	Cohort 2	1601	Week 29	21/Sep/2016	Injection	Female	20.6126	.	CAB	1.8	ML	699	NG/ML		25
487	Cohort 2	1611	Week 29	26/Sep/2016	Injection	Female	20.6126	.	CAB	1.8	ML	929	NG/ML		25
487	Cohort 2	2001	Week 41	22/Nov/2016	Injection	Female	20.6126	.	CAB	1.8	ML	1790	NG/ML		25
489	Cohort 2	501	Week 5 (Injection 1)	03/Jun/2016	Injection	Male	35.0000	600	CAB	1.8	ML	204	NG/ML		25
489	Cohort 2	601	Week 6	10/Jun/2016	Injection	Male	35.0000	.	CAB	1.8	ML	1330	NG/ML		25
489	Cohort 2	701	Week 9 (Injection 2)	01/Jul/2016	Injection	Male	35.0000	600	CAB	1.8	ML	1360	NG/ML		25
489	Cohort 2	801	Week 10	08/Jul/2016	Injection	Male	35.0000	.	CAB	1.8	ML	3020	NG/ML		25
489	Cohort 2	901	Week 13	29/Jul/2016	Injection	Male	35.0000	.	CAB	1.8	ML	2330	NG/ML		25
489	Cohort 2	1001	Week 17 (Injection 3)	26/Aug/2016	Injection	Male	35.0000	600	CAB	1.8	ML	1490	NG/ML		25
489	Cohort 2	1101	Week 18	02/Sep/2016	Injection	Male	35.0000	.	CAB	1.8	ML	1950	NG/ML		25
489	Cohort 2	1201	Week 21	07/Oct/2016	Injection	Male	35.0000	.	CAB	1.8	ML	1210	NG/ML		25
489	Cohort 2	1301	Week 25 (Injection 4)	21/Oct/2016	Injection	Male	35.0000	600	CAB	1.8	ML	1280	NG/ML		25
489	Cohort 2	1401	Week 26	04/Nov/2016	Injection	Male	35.0000	.	CAB	1.8	ML	2850	NG/ML		25
489	Cohort 2	1601	Week 29	18/Nov/2016	Injection	Male	35.0000	.	CAB	1.8	ML	2070	NG/ML		25
489	Cohort 2	1701	Week 33 (Injection 5)	16/Dec/2016	Injection	Male	35.0000	600	CAB	1.8	ML	1580	NG/ML		25
489	Cohort 2	1801	Week 34	06/Jan/2017	Injection	Male	35.0000	.	CAB	1.8	ML	2160	NG/ML		25
489	Cohort 2	1901	Week 37	26/Jan/2017	Injection	Male	35.0000	.	CAB	1.8	ML	2080	NG/ML		25
489	Cohort 2	2001	Week 41	20/Feb/2017	Injection	Male	35.0000	.	CAB	1.8	ML	1570	NG/ML		25
499	Cohort 2	501	Week 5 (Injection 1)	18/May/2016	Injection	Female	37.8329	600	CAB	1.8	ML	181	NG/ML		25
499	Cohort 2	601	Week 6	08/Jun/2016	Injection	Female	37.8329	.	CAB	1.8	ML	1200	NG/ML		25
499	Cohort 2	701	Week 9 (Injection 2)	13/Jun/2016	Injection	Female	37.8329	600	CAB	1.8	ML	840	NG/ML		25
499	Cohort 2	801	Week 10	22/Jun/2016	Injection	Female	37.8329	.	CAB	1.8	ML	2520	NG/ML		25
499	Cohort 2	901	Week 13	11/Jul/2016	Injection	Female	37.8329	.	CAB	1.8	ML	1410	NG/ML		25
499	Cohort 2	1001	Week 17 (Injection 3)	08/Aug/2016	Injection	Female	37.8329	600	CAB	1.8	ML	804	NG/ML		25
499	Cohort 2	1101	Week 18	17/Aug/2016	Injection	Female	37.8329	.	CAB	1.8	ML	2800	NG/ML		25
499	Cohort 2	1201	Week 21	30/Aug/2016	Injection	Female	37.8329	.	CAB	1.8	ML	3110	NG/ML		25
499	Cohort 2	1301	Week 25 (Injection 4)	07/Oct/2016	Injection	Female	37.8329	600	CAB	1.8	ML	1950	NG/ML		25
499	Cohort 2	1401	Week 26	24/Oct/2016	Injection	Female	37.8329	.	CAB	1.8	ML	3150	NG/ML		25
499	Cohort 2	1601	Week 29	09/Nov/2016	Injection	Female	37.8329	.	CAB	1.8	ML	2230	NG/ML		25
499	Cohort 2	1701	Week 33 (Injection 5)	02/Dec/2016	Injection	Female	37.8329	600	CAB	1.8	ML	1750	NG/ML		25
499	Cohort 2	1801	Week 34	21/Dec/2016	Injection	Female	37.8329	.	CAB	1.8	ML	2490	NG/ML		25
499	Cohort 2	1901	Week 37	04/Jan/2017	Injection	Female	37.8329	.	CAB	1.8	ML	1610	NG/ML		25
499	Cohort 2	2001	Week 41	08/Mar/2017	Injection	Female	37.8329	.	CAB	1.8	ML	1700	NG/ML		25
530	Cohort 2	501	Week 5 (Injection 1)	05/May/2016	Injection	Male	23.3969	600	CAB	1.8	ML	477	NG/ML		25
530	Cohort 2	601	Week 6	12/May/2016	Injection	Male	23.3969	.	CAB	1.8	ML	4970	NG/ML		25
530	Cohort 2	701	Week 9 (Injection 2)	02/Jun/2016	Injection	Male	23.3969	600	CAB	1.8	ML	2390	NG/ML		25
530	Cohort 2	801	Week 10	09/Jun/2016	Injection	Male	23.3969	.	CAB	1.8	ML	5720	NG/ML		25
530	Cohort 2	901	Week 13	29/Jun/2016	Injection	Male	23.3969	.	CAB	1.8	ML	3710	NG/ML		25
530	Cohort 2	1001	Week 17 (Injection 3)	28/Jul/2016	Injection	Male	23.3969	600	CAB	1.8	ML	1380	NG/ML		25
530	Cohort 2	1101	Week 18	05/Aug/2016	Injection	Male	23.3969	.	CAB	1.8	ML	6590	NG/ML		25
530	Cohort 2	1201	Week 21	08/Sep/2016	Injection	Male	23.3969	.	CAB	1.8	ML	1210	NG/ML		25
530	Cohort 2	1301	Week 25 (Injection 4)	12/Oct/2016	Injection	Male	23.3969	600	CAB	1.8	ML	472	NG/ML		25
530	Cohort 2	1401	Week 26	20/Oct/2016	Injection	Male	23.3969	.	CAB	1.8	ML	6830	NG/ML		25
530	Cohort 2	1601	Week 29	03/Nov/2016	Injection	Male	23.3969	.	CAB	1.8	ML	3680	NG/ML		25
530	Cohort 2	1701	Week 33 (Injection 5)	09/Dec/2016	Injection	Male	23.3969	600	CAB	1.8	ML	599	NG/ML		25
530	Cohort 2	1801	Week 34	13/Dec/2016	Injection	Male	23.3969	.	CAB	1.8	ML	2160	NG/ML		25
530	Cohort 2	1901	Week 37	04/Jan/2017	Injection	Male	23.3969	.	CAB	1.8	ML	3020	NG/ML		25
530	Cohort 2	2001	Week 41	25/Jan/2017	Injection	Male	23.3969	.	CAB	1.8	ML	2020	NG/ML		25
548	Cohort 2	501	Week 5 (Injection 1)	30/Mar/2016	Injection	Female	21.4844	600	CAB	1.8	ML	Less than the limit of detection	NG/ML	B	25
548	Cohort 2	601	Week 6	07/Apr/2016	Injection	Female	21.4844	.	CAB	1.8	ML	3700	NG/ML		25
548	Cohort 2	701	Week 9 (Injection 2)	22/Apr/2016	Injection	Female	21.4844	600	CAB	1.8	ML	3060	NG/ML		25
548	Cohort 2	801	Week 10	06/May/2016	Injection	Female	21.4844	.	CAB	1.8	ML	3520	NG/ML		25
548	Cohort 2	901	Week 13	20/May/2016	Injection	Female	21.4844	.	CAB	1.8	ML	2810	NG/ML		25
548	Cohort 2	1001	Week 17 (Injection 3)	16/Jun/2016	Injection	Female	21.4844	600	CAB	1.8	ML	2180	NG/ML		25
548	Cohort 2	1101	Week 18	21/Jun/2016	Injection	Female	21.4844	.	CAB	1.8	ML	4740	NG/ML		25
548	Cohort 2	1201	Week 21	19/Jul/2016	Injection	Female	21.4844	.	CAB	1.8	ML	2340	NG/ML		25
548	Cohort 2	1301	Week 25 (Injection 4)	12/Aug/2016	Injection	Female	21.4844	600	CAB	1.8	ML	2480	NG/ML		25
548	Cohort 2	1401	Week 26	15/Aug/2016	Injection	Female	21.4844	.	CAB	1.8	ML	2290	NG/ML		25
548	Cohort 2	1601	Week 29	02/Sep/2016	Injection	Female	21.4844	.	CAB	1.8	ML	2820	NG/ML		25
548	Cohort 2	1701	Week 33 (Injection 5)	07/Oct/2016	Injection	Female	21.4844	600	CAB	1.8	ML	2200	NG/ML		25
548	Cohort 2	1801	Week 34	12/Oct/2016	Injection	Female	21.4844	.	CAB	1.8	ML	7140	NG/ML		25
548	Cohort 2	1901	Week 37	26/Oct/2016	Injection	Female	21.4844	.	CAB	1.8	ML	5630	NG/ML		25
548	Cohort 2	2001	Week 41	07/Dec/2016	Injection	Female	21.4844	.	CAB	1.8	ML	2790	NG/ML		25
592	Cohort 2	501	Week 5 (Injection 1)	10/May/2016	Injection	Female	41.7788	600	CAB	1.8	ML	398	NG/ML		25
592	Cohort 2	601	Week 6	19/May/2016	Injection	Female	41.7788	.	CAB	1.8	ML	645	NG/ML		25
592	Cohort 2	701	Week 9 (Injection 2)	06/Jun/2016	Injection	Female	41.7788	600	CAB	1.8	ML	1090	NG/ML		25
592	Cohort 2	801	Week 10	14/Jun/2016	Injection	Female	41.7788	.	CAB	1.8	ML	2940	NG/ML		25
592	Cohort 2	901	Week 13	12/Jul/2016	Injection	Female	41.7788	.	CAB	1.8	ML	1960	NG/ML		25
592	Cohort 2	1001	Week 17 (Injection 3)	04/Aug/2016	Injection	Female	41.7788	600	CAB	1.8	ML	1930	NG/ML		25
592	Cohort 2	1101	Week 18	17/Aug/2016	Injection	Female	41.7788	.	CAB	1.8	ML	4650	NG/ML		25
592	Cohort 2	1201	Week 21	31/Aug/2016	Injection	Female	41.7788	.	CAB	1.8	ML	3600	NG/ML		25
592	Cohort 2	1301	Week 25 (Injection 4)	29/Sep/2016	Injection	Female	41.7788	600	CAB	1.8	ML	2400	NG/ML		25
592	Cohort 2	1401	Week 26	05/Oct/2016	Injection	Female	41.7788	.	CAB	1.8	ML	3630	NG/ML		25
592	Cohort 2	1601	Week 29	26/Oct/2016	Injection	Female	41.7788	.	CAB	1.8	ML	3210	NG/ML		25
592	Cohort 2	1701	Week 33 (Injection 5)	23/Nov/2016	Injection	Female	41.7788	600	CAB	1.8	ML	3020	NG/ML		25
592	Cohort 2	1801	Week 34	28/Nov/2016	Injection	Female	41.7788	.	CAB	1.8	ML	2970	NG/ML		25
592	Cohort 2	1901	Week 37	19/Dec/2016	Injection	Female	41.7788	.	CAB	1.8	ML	2710	NG/ML		25
592	Cohort 2	2001	Week 41	16/Jan/2017	Injection	Female	41.7788	.	CAB	1.8	ML	2810	NG/ML		25
602	Cohort 2	501	Week 5 (Injection 1)	25/Apr/2016	Injection	Female	28.3196	600	CAB	1.6	ML	90	NG/ML		25
602	Cohort 2	601	Week 6	02/May/2016	Injection	Female	28.3196	.	CAB	1.8	ML	499	NG/ML		25
602	Cohort 2	901	Week 13	24/Jun/2016	Injection	Female	28.3196	.	CAB	1.8	ML	868	NG/ML		25
602	Cohort 2	1501	Week 27	30/Sep/2016	Injection	Female	28.3196	.	CAB	1.8	ML	458	NG/ML		25
602	Cohort 2	2001	Week 41	06/Jan/2017	Injection	Female	28.3196	.	CAB	1.8	ML	138	NG/ML		25
621	Cohort 2	501	Week 5 (Injection 1)	24/Feb/2016	Injection	Female	35.4367	600	CAB	1.8	ML	343	NG/ML		25
621	Cohort 2	601	Week 6	14/Mar/2016	Injection	Female	35.4367	.	CAB	1.8	ML	2270	NG/ML		25
621	Cohort 2	701	Week 9 (Injection 2)	22/Mar/2016	Injection	Female	35.4367	600	CAB	1.8	ML	2180	NG/ML		25
621	Cohort 2	801	Week 10	08/Apr/2016	Injection	Female	35.4367	.	CAB	1.8	ML	9210	NG/ML		25
621	Cohort 2	901	Week 13	18/Apr/2016	Injection	Female	35.4367	.	CAB	1.8	ML	5540	NG/ML		25
621	Cohort 2	1001	Week 17 (Injection 3)	18/May/2016	Injection	Female	35.4367	600	CAB	1.8	ML	1400	NG/ML		25
621	Cohort 2	1101	Week 18	31/May/2016	Injection	Female	35.4367	.	CAB	1.8	ML	4440	NG/ML		25
621	Cohort 2	1201	Week 21	15/Jun/2016	Injection	Female	35.4367	.	CAB	1.8	ML	2950	NG/ML		25
621	Cohort 2	1301	Week 25 (Injection 4)	18/Jul/2016	Injection	Female	35.4367	600	CAB	1.8	ML	1030	NG/ML		25
621	Cohort 2	1401	Week 26	01/Aug/2016	Injection	Female	35.4367	.	CAB	1.8	ML	2040	NG/ML		25
621	Cohort 2	1601	Week 29	29/Aug/2016	Injection	Female	35.4367	.	CAB	1.8	ML	1790	NG/ML		25
621	Cohort 2	1701	Week 33 (Injection 5)	12/Sep/2016	Injection	Female	35.4367	600	CAB	1.8	ML	1140	NG/ML		25
621	Cohort 2	1801	Week 34	03/Oct/2016	Injection	Female	35.4367	.	CAB	1.8	ML	3300	NG/ML		25
621	Cohort 2	1901	Week 37	26/Oct/2016	Injection	Female	35.4367	.	CAB	1.8	ML	1300	NG/ML		25
621	Cohort 2	2001	Week 41	31/Oct/2016	Injection	Female	35.4367	.	CAB	1.8	ML	1010	NG/ML		25
642	Cohort 2	501	Week 5 (Injection 1)	31/May/2016	Injection	Female	25.9766	600	CAB	1.8	ML	Less than the limit of detection	NG/ML	B	25
642	Cohort 2	601	Week 6	07/Jun/2016	Injection	Female	25.9766	.	CAB	1.8	ML	944	NG/ML		25
642	Cohort 2	701	Week 9 (Injection 2)	28/Jun/2016	Injection	Female	25.9766	600	CAB	1.8	ML	1190	NG/ML		25
642	Cohort 2	801	Week 10	07/Jul/2016	Injection	Female	25.9766	.	CAB	1.8	ML	2300	NG/ML		25
642	Cohort 2	901	Week 13	26/Jul/2016	Injection	Female	25.9766	.	CAB	1.8	ML	2270	NG/ML		25
642	Cohort 2	1001	Week 17 (Injection 3)	24/Aug/2016	Injection	Female	25.9766	600	CAB	1.8	ML	2080	NG/ML		25
642	Cohort 2	1101	Week 18	31/Aug/2016	Injection	Female	25.9766	.	CAB	1.8	ML	3460	NG/ML		25
642	Cohort 2	1201	Week 21	20/Sep/2016	Injection	Female	25.9766	.	CAB	1.8	ML	2970	NG/ML		25
642	Cohort 2	1301	Week 25 (Injection 4)	19/Oct/2016	Injection	Female	25.9766	600	CAB	1.8	ML	3050	NG/ML		25
642	Cohort 2	1401	Week 26	25/Oct/2016	Injection	Female	25.9766	.	CAB	1.8	ML	3820	NG/ML		25
642	Cohort 2	1601	Week 29	22/Nov/2016	Injection	Female	25.9766	.	CAB	1.8	ML	2940	NG/ML		25
642	Cohort 2	1701	Week 33 (Injection 5)	15/Dec/2016	Injection	Female	25.9766	600	CAB	1.8	ML	3120	NG/ML		25
642	Cohort 2	1801	Week 34	05/Jan/2017	Injection	Female	25.9766	.	CAB	1.8	ML	3550	NG/ML		25
642	Cohort 2	1901	Week 37	10/Jan/2017	Injection	Female	25.9766	.	CAB	1.8	ML	2990	NG/ML		25
642	Cohort 2	2001	Week 41	14/Feb/2017	Injection	Female	25.9766	.	CAB	1.8	ML	3750	NG/ML		25
646	Cohort 2	501	Week 5 (Injection 1)	20/May/2016	Injection	Male	22.0616	600	CAB	1.8	ML	129	NG/ML		25
646	Cohort 2	601	Week 6	01/Jun/2016	Injection	Male	22.0616	.	CAB	1.8	ML	2630	NG/ML		25
646	Cohort 2	701	Week 9 (Injection 2)	17/Jun/2016	Injection	Male	22.0616	600	CAB	1.8	ML	1370	NG/ML		25
646	Cohort 2	801	Week 10	29/Jun/2016	Injection	Male	22.0616	.	CAB	1.8	ML	2780	NG/ML		25
646	Cohort 2	901	Week 13	15/Jul/2016	Injection	Male	22.0616	.	CAB	1.8	ML	2200	NG/ML		25
646	Cohort 2	1001	Week 17 (Injection 3)	10/Aug/2016	Injection	Male	22.0616	600	CAB	1.8	ML	1210	NG/ML		25
646	Cohort 2	1101	Week 18	29/Aug/2016	Injection	Male	22.0616	.	CAB	1.8	ML	3950	NG/ML		25
646	Cohort 2	1201	Week 21	07/Sep/2016	Injection	Male	22.0616	.	CAB	1.8	ML	3500	NG/ML		25
646	Cohort 2	1301	Week 25 (Injection 4)	05/Oct/2016	Injection	Male	22.0616	600	CAB	1.8	ML	810	NG/ML		25
646	Cohort 2	1401	Week 26	26/Oct/2016	Injection	Male	22.0616	.	CAB	1.8	ML	2820	NG/ML		25
646	Cohort 2	1601	Week 29	17/Nov/2016	Injection	Male	22.0616	.	CAB	1.8	ML	1400	NG/ML		25
646	Cohort 2	1701	Week 33 (Injection 5)	05/Dec/2016	Injection	Male	22.0616	600	CAB	1.8	ML	705	NG/ML		25
646	Cohort 2	1801	Week 34	21/Dec/2016	Injection	Male	22.0616	.	CAB	1.8	ML	3050	NG/ML		25
646	Cohort 2	1901	Week 37	18/Jan/2017	Injection	Male	22.0616	.	CAB	1.8	ML	1510	NG/ML		25
646	Cohort 2	2001	Week 41	16/Feb/2017	Injection	Male	22.0616	.	CAB	1.8	ML	503	NG/ML		25
655	Cohort 2	501	Week 5 (Injection 1)	05/Apr/2016	Injection	Female	20.5688	600	CAB	1.8	ML	Less than the limit of detection	NG/ML	B	25
655	Cohort 2	601	Week 6	12/Apr/2016	Injection	Female	20.5688	.	CAB	1.8	ML	6930	NG/ML		25
655	Cohort 2	701	Week 9 (Injection 2)	04/May/2016	Injection	Female	20.5688	600	CAB	1.8	ML	3560	NG/ML		25
655	Cohort 2	801	Week 10	12/May/2016	Injection	Female	20.5688	.	CAB	1.8	ML	5490	NG/ML		25
655	Cohort 2	901	Week 13	14/Jun/2016	Injection	Female	20.5688	.	CAB	1.8	ML	3030	NG/ML		25
655	Cohort 2	1001	Week 17 (Injection 3)	29/Jun/2016	Injection	Female	20.5688	600	CAB	1.8	ML	2450	NG/ML		25
655	Cohort 2	1101	Week 18	07/Jul/2016	Injection	Female	20.5688	.	CAB	1.8	ML	5480	NG/ML		25
655	Cohort 2	1201	Week 21	05/Aug/2016	Injection	Female	20.5688	.	CAB	1.8	ML	4800	NG/ML		25
655	Cohort 2	1301	Week 25 (Injection 4)	26/Aug/2016	Injection	Female	20.5688	600	CAB	1.8	ML	3810	NG/ML		25
655	Cohort 2	1401	Week 26	02/Sep/2016	Injection	Female	20.5688	.	CAB	1.8	ML	6340	NG/ML		25
655	Cohort 2	1601	Week 29	22/Sep/2016	Injection	Female	20.5688	.	CAB	1.8	ML	3900	NG/ML		25
655	Cohort 2	1701	Week 33 (Injection 5)	21/Oct/2016	Injection	Female	20.5688	600	CAB	1.8	ML	2890	NG/ML		25
655	Cohort 2	1901	Week 37	18/Nov/2016	Injection	Female	20.5688	.	CAB	1.8	ML	6150	NG/ML		25
655	Cohort 2	2001	Week 41	08/Dec/2016	Injection	Female	20.5688	.	CAB	1.8	ML	4630	NG/ML		25
664	Cohort 2	501	Week 5 (Injection 1)	20/May/2016	Injection	Male	33.8817	600	CAB	1.8	ML	96	NG/ML		25
664	Cohort 2	601	Week 6	02/Jun/2016	Injection	Male	33.8817	.	CAB	1.8	ML	3160	NG/ML		25
664	Cohort 2	701	Week 9 (Injection 2)	14/Jun/2016	Injection	Male	33.8817	600	CAB	1.8	ML	2670	NG/ML		25
664	Cohort 2	801	Week 10	21/Jun/2016	Injection	Male	33.8817	.	CAB	1.8	ML	2540	NG/ML		25
664	Cohort 2	901	Week 13	12/Jul/2016	Injection	Male	33.8817	.	CAB	1.8	ML	1120	NG/ML		25
664	Cohort 2	1001	Week 17 (Injection 3)	09/Aug/2016	Injection	Male	33.8817	600	CAB	1.8	ML	558	NG/ML		25
664	Cohort 2	1101	Week 18	17/Aug/2016	Injection	Male	33.8817	.	CAB	1.8	ML	1150	NG/ML		25
664	Cohort 2	1201	Week 21	07/Sep/2016	Injection	Male	33.8817	.	CAB	1.8	ML	953	NG/ML		25
664	Cohort 2	1301	Week 25 (Injection 4)	06/Oct/2016	Injection	Male	33.8817	600	CAB	1.8	ML	812	NG/ML		25
664	Cohort 2	1401	Week 26	18/Oct/2016	Injection	Male	33.8817	.	CAB	1.8	ML	1480	NG/ML		25
664	Cohort 2	1601	Week 29	31/Oct/2016	Injection	Male	33.8817	.	CAB	1.8	ML	1350	NG/ML		25
664	Cohort 2	1701	Week 33 (Injection 5)	29/Nov/2016	Injection	Male	33.8817	600	CAB	1.8	ML	2460	NG/ML		25
664	Cohort 2	1801	Week 34	07/Dec/2016	Injection	Male	33.8817	.	CAB	1.8	ML	5390	NG/ML		25
664	Cohort 2	1901	Week 37	21/Dec/2016	Injection	Male	33.8817	.	CAB	1.8	ML	3950	NG/ML		25
664	Cohort 2	2001	Week 41	10/Feb/2017	Injection	Male	33.8817	.	CAB	1.8	ML	2800	NG/ML		25
734	Cohort 2	501	Week 5 (Injection 1)	16/Feb/2016	Injection	Male	22.9630	600	CAB	1.8	ML	1880	NG/ML		25
734	Cohort 2	601	Week 6	04/Mar/2016	Injection	Male	22.9630	.	CAB	1.8	ML	4090	NG/ML		25
734	Cohort 2	701	Week 9 (Injection 2)	14/Mar/2016	Injection	Male	22.9630	600	CAB	1.8	ML	3070	NG/ML		25
734	Cohort 2	801	Week 10	04/Apr/2016	Injection	Male	22.9630	.	CAB	1.8	ML	3240	NG/ML		25
734	Cohort 2	901	Week 13	19/Apr/2016	Injection	Male	22.9630	.	CAB	1.8	ML	2610	NG/ML		25
734	Cohort 2	1001	Week 17 (Injection 3)	09/May/2016	Injection	Male	22.9630	600	CAB	1.8	ML	655	NG/ML		25
734	Cohort 2	1101	Week 18	24/May/2016	Injection	Male	22.9630	.	CAB	1.8	ML	3460	NG/ML		25
734	Cohort 2	1201	Week 21	21/Jun/2016	Injection	Male	22.9630	.	CAB	1.8	ML	3130	NG/ML		25
734	Cohort 2	1301	Week 25 (Injection 4)	07/Jul/2016	Injection	Male	22.9630	600	CAB	1.8	ML	747	NG/ML		25
734	Cohort 2	1401	Week 26	18/Jul/2016	Injection	Male	22.9630	.	CAB	1.8	ML	3340	NG/ML		25
734	Cohort 2	1601	Week 29	15/Aug/2016	Injection	Male	22.9630	.	CAB	1.8	ML	1070	NG/ML		25
734	Cohort 2	1701	Week 33 (Injection 5)	02/Sep/2016	Injection	Male	22.9630	600	CAB	1.8	ML	2440	NG/ML		25
734	Cohort 2	1801	Week 34	16/Sep/2016	Injection	Male	22.9630	.	CAB	1.8	ML	3010	NG/ML		25
734	Cohort 2	1901	Week 37	07/Oct/2016	Injection	Male	22.9630	.	CAB	1.8	ML	3100	NG/ML		25
734	Cohort 2	2001	Week 41	16/Nov/2016	Injection	Male	22.9630	.	CAB	1.8	ML	1900	NG/ML		25
757	Cohort 2	501	Week 5 (Injection 1)	18/Feb/2016	Injection	Female	33.7131	600	CAB	1.8	ML	Less than the limit of detection	NG/ML	B	25
757	Cohort 2	601	Week 6	25/Feb/2016	Injection	Female	33.7131	.	CAB	1.8	ML	467	NG/ML		25
757	Cohort 2	701	Week 9 (Injection 2)	17/Mar/2016	Injection	Female	33.7131	600	CAB	1.8	ML	238	NG/ML		25
757	Cohort 2	801	Week 10	24/Mar/2016	Injection	Female	33.7131	.	CAB	1.8	ML	689	NG/ML		25
757	Cohort 2	901	Week 13	15/Apr/2016	Injection	Female	33.7131	.	CAB	1.8	ML	627	NG/ML		25
757	Cohort 2	1001	Week 17 (Injection 3)	12/May/2016	Injection	Female	33.7131	600	CAB	1.8	ML	475	NG/ML		25
757	Cohort 2	1101	Week 18	20/May/2016	Injection	Female	33.7131	.	CAB	1.8	ML	1170	NG/ML		25
757	Cohort 2	1201	Week 21	09/Jun/2016	Injection	Female	33.7131	.	CAB	1.8	ML	842	NG/ML		25
757	Cohort 2	1301	Week 25 (Injection 4)	07/Jul/2016	Injection	Female	33.7131	600	CAB	1.8	ML	848	NG/ML		25
757	Cohort 2	1401	Week 26	14/Jul/2016	Injection	Female	33.7131	.	CAB	1.8	ML	1980	NG/ML		25
757	Cohort 2	1601	Week 29	04/Aug/2016	Injection	Female	33.7131	.	CAB	1.8	ML	1260	NG/ML		25
757	Cohort 2	1701	Week 33 (Injection 5)	01/Sep/2016	Injection	Female	33.7131	600	CAB	1.8	ML	1340	NG/ML		25
757	Cohort 2	1801	Week 34	09/Sep/2016	Injection	Female	33.7131	.	CAB	1.8	ML	2210	NG/ML		25
757	Cohort 2	1901	Week 37	06/Oct/2016	Injection	Female	33.7131	.	CAB	1.8	ML	2050	NG/ML		25
757	Cohort 2	2001	Week 41	27/Oct/2016	Injection	Female	33.7131	.	CAB	1.8	ML	1710	NG/ML		25
794	Cohort 2	501	Week 5 (Injection 1)	02/Feb/2016	Injection	Female	31.0277	600	CAB	1.8	ML	301	NG/ML		25
794	Cohort 2	601	Week 6	09/Feb/2016	Injection	Female	31.0277	.	CAB	1.8	ML	522	NG/ML		25
794	Cohort 2	701	Week 9 (Injection 2)	02/Mar/2016	Injection	Female	31.0277	600	CAB	1.8	ML	1600	NG/ML		25
794	Cohort 2	801	Week 10	08/Mar/2016	Injection	Female	31.0277	.	CAB	1.8	ML	2170	NG/ML		25
794	Cohort 2	901	Week 13	05/Apr/2016	Injection	Female	31.0277	.	CAB	1.8	ML	2790	NG/ML		25
794	Cohort 2	1001	Week 17 (Injection 3)	03/May/2016	Injection	Female	31.0277	600	CAB	1.8	ML	2000	NG/ML		25
794	Cohort 2	1101	Week 18	10/May/2016	Injection	Female	31.0277	.	CAB	1.8	ML	2710	NG/ML		25
794	Cohort 2	1201	Week 21	17/May/2016	Injection	Female	31.0277	.	CAB	1.8	ML	1310	NG/ML		25
794	Cohort 2	1401	Week 26	06/Jul/2016	Injection	Female	31.0277	.	CAB	1.8	ML	1800	NG/ML		25
794	Cohort 2	1601	Week 29	02/Aug/2016	Injection	Female	31.0277	.	CAB	1.8	ML	2290	NG/ML		25
794	Cohort 2	1701	Week 33 (Injection 5)	16/Aug/2016	Injection	Female	31.0277	600	CAB	1.8	ML	2860	NG/ML		25
794	Cohort 2	1801	Week 34	23/Aug/2016	Injection	Female	31.0277	.	CAB	1.8	ML	3230	NG/ML		25
794	Cohort 2	1901	Week 37	27/Sep/2016	Injection	Female	31.0277	.	CAB	1.8	ML	2700	NG/ML		25
794	Cohort 2	2001	Week 41	04/Oct/2016	Injection	Female	31.0277	.	CAB	1.8	ML	2520	NG/ML		25
801	Cohort 2	501	Week 5 (Injection 1)	29/Mar/2016	Injection	Female	21.7955	600	CAB	1.8	ML	Less than the limit of detection	NG/ML	B	25
801	Cohort 2	601	Week 6	05/Apr/2016	Injection	Female	21.7955	.	CAB	1.8	ML	1070	NG/ML		25
801	Cohort 2	701	Week 9 (Injection 2)	22/Apr/2016	Injection	Female	21.7955	600	CAB	1.8	ML	1160	NG/ML		25
801	Cohort 2	801	Week 10	28/Apr/2016	Injection	Female	21.7955	.	CAB	1.8	ML	2260	NG/ML		25
801	Cohort 2	901	Week 13	19/May/2016	Injection	Female	21.7955	.	CAB	1.8	ML	2160	NG/ML		25
801	Cohort 2	1001	Week 17 (Injection 3)	20/Jun/2016	Injection	Female	21.7955	600	CAB	1.8	ML	2560	NG/ML		25
801	Cohort 2	1101	Week 18	28/Jun/2016	Injection	Female	21.7955	.	CAB	1.8	ML	3480	NG/ML		25
801	Cohort 2	1201	Week 21	28/Jul/2016	Injection	Female	21.7955	.	CAB	1.8	ML	3270	NG/ML		25
801	Cohort 2	1301	Week 25 (Injection 4)	02/Sep/2016	Injection	Female	21.7955	600	CAB	1.8	ML	2740	NG/ML		25
801	Cohort 2	1401	Week 26	13/Sep/2016	Injection	Female	21.7955	.	CAB	1.8	ML	3370	NG/ML		25
801	Cohort 2	1601	Week 29	18/Oct/2016	Injection	Female	21.7955	.	CAB	1.8	ML	3100	NG/ML		25
801	Cohort 2	1701	Week 33 (Injection 5)	28/Oct/2016	Injection	Female	21.7955	600	CAB	1.8	ML	2110	NG/ML		25
801	Cohort 2	1801	Week 34	03/Nov/2016	Injection	Female	21.7955	.	CAB	1.8	ML	2580	NG/ML		25
801	Cohort 2	1901	Week 37	16/Nov/2016	Injection	Female	21.7955	.	CAB	1.8	ML	2110	NG/ML		25
801	Cohort 2	2001	Week 41	02/Dec/2016	Injection	Female	21.7955	.	CAB	1.8	ML	1680	NG/ML		25
804	Cohort 2	501	Week 5 (Injection 1)	11/Apr/2016	Injection	Male	16.9967	600	CAB	1.8	ML	80.8	NG/ML		25
804	Cohort 2	601	Week 6	18/Apr/2016	Injection	Male	16.9967	.	CAB	1.8	ML	4070	NG/ML		25
804	Cohort 2	701	Week 9 (Injection 2)	05/May/2016	Injection	Male	16.9967	600	CAB	1.8	ML	2220	NG/ML		25
804	Cohort 2	801	Week 10	11/May/2016	Injection	Male	16.9967	.	CAB	1.8	ML	4660	NG/ML		25
804	Cohort 2	901	Week 13	02/Jun/2016	Injection	Male	16.9967	.	CAB	1.8	ML	5810	NG/ML		25
804	Cohort 2	1001	Week 17 (Injection 3)	29/Jun/2016	Injection	Male	16.9967	600	CAB	1.8	ML	3130	NG/ML		25
804	Cohort 2	1101	Week 18	08/Jul/2016	Injection	Male	16.9967	.	CAB	1.8	ML	5740	NG/ML		25
804	Cohort 2	1201	Week 21	11/Aug/2016	Injection	Male	16.9967	.	CAB	1.8	ML	3550	NG/ML		25
804	Cohort 2	1301	Week 25 (Injection 4)	15/Sep/2016	Injection	Male	16.9967	600	CAB	1.8	ML	633	NG/ML		25
804	Cohort 2	1401	Week 26	22/Sep/2016	Injection	Male	16.9967	.	CAB	1.8	ML	2840	NG/ML		25
804	Cohort 2	1601	Week 29	13/Oct/2016	Injection	Male	16.9967	.	CAB	1.8	ML	3150	NG/ML		25
804	Cohort 2	1701	Week 33 (Injection 5)	14/Nov/2016	Injection	Male	16.9967	600	CAB	1.8	ML	1760	NG/ML		25
804	Cohort 2	1801	Week 34	21/Nov/2016	Injection	Male	16.9967	.	CAB	1.8	ML	12900	NG/ML		25
804	Cohort 2	1901	Week 37	05/Dec/2016	Injection	Male	16.9967	.	CAB	1.8	ML	2900	NG/ML		25
804	Cohort 2	2001	Week 41	12/Dec/2016	Injection	Male	16.9967	.	CAB	1.8	ML	4170	NG/ML		25
809	Cohort 2	501	Week 5 (Injection 1)	19/May/2016	Injection	Male	27.4587	600	CAB	1.8	ML	161	NG/ML		25
809	Cohort 2	601	Week 6	26/May/2016	Injection	Male	27.4587	.	CAB	1.8	ML	4500	NG/ML		25
809	Cohort 2	701	Week 9 (Injection 2)	16/Jun/2016	Injection	Male	27.4587	600	CAB	1.8	ML	2050	NG/ML		25
809	Cohort 2	801	Week 10	21/Jun/2016	Injection	Male	27.4587	.	CAB	1.8	ML	6800	NG/ML		25
809	Cohort 2	901	Week 13	15/Jul/2016	Injection	Male	27.4587	.	CAB	1.8	ML	3330	NG/ML		25
809	Cohort 2	1001	Week 17 (Injection 3)	11/Aug/2016	Injection	Male	27.4587	600	CAB	1.8	ML	551	NG/ML		25
809	Cohort 2	1101	Week 18	18/Aug/2016	Injection	Male	27.4587	.	CAB	1.8	ML	1450	NG/ML		25
809	Cohort 2	1201	Week 21	15/Sep/2016	Injection	Male	27.4587	.	CAB	1.8	ML	2530	NG/ML		25
809	Cohort 2	1301	Week 25 (Injection 4)	06/Oct/2016	Injection	Male	27.4587	600	CAB	1.8	ML	1100	NG/ML		25
809	Cohort 2	1401	Week 26	13/Oct/2016	Injection	Male	27.4587	.	CAB	1.8	ML	1570	NG/ML		25
809	Cohort 2	1601	Week 29	01/Nov/2016	Injection	Male	27.4587	.	CAB	1.8	ML	2340	NG/ML		25
809	Cohort 2	1701	Week 33 (Injection 5)	29/Nov/2016	Injection	Male	27.4587	600	CAB	1.8	ML	1480	NG/ML		25
809	Cohort 2	1801	Week 34	06/Dec/2016	Injection	Male	27.4587	.	CAB	1.8	ML	2080	NG/ML		25
809	Cohort 2	1901	Week 37	10/Jan/2017	Injection	Male	27.4587	.	CAB	1.8	ML	2610	NG/ML		25
809	Cohort 2	2001	Week 41	24/Jan/2017	Injection	Male	27.4587	.	CAB	1.8	ML	1720	NG/ML		25
823	Cohort 2	501	Week 5 (Injection 1)	20/May/2016	Injection	Female	25.7166	600	CAB	1.8	ML	103	NG/ML		25
823	Cohort 2	601	Week 6	27/May/2016	Injection	Female	25.7166	.	CAB	1.0	ML	444	NG/ML		25
823	Cohort 2	701	Week 9 (Injection 2)	17/Jun/2016	Injection	Female	25.7166	600	CAB	1.8	ML	569	NG/ML		25
823	Cohort 2	801	Week 10	24/Jun/2016	Injection	Female	25.7166	.	CAB	1.8	ML	1410	NG/ML		25
823	Cohort 2	901	Week 13	15/Jul/2016	Injection	Female	25.7166	.	CAB	1.8	ML	1070	NG/ML		25
823	Cohort 2	1001	Week 17 (Injection 3)	12/Aug/2016	Injection	Female	25.7166	600	CAB	1.8	ML	783	NG/ML		25
823	Cohort 2	1101	Week 18	19/Aug/2016	Injection	Female	25.7166	.	CAB	1.8	ML	933	NG/ML		25
823	Cohort 2	1201	Week 21	07/Sep/2016	Injection	Female	25.7166	.	CAB	1.8	ML	2100	NG/ML		25
823	Cohort 2	1301	Week 25 (Injection 4)	05/Oct/2016	Injection	Female	25.7166	600	CAB	1.8	ML	1850	NG/ML		25
823	Cohort 2	1401	Week 26	12/Oct/2016	Injection	Female	25.7166	.	CAB	1.8	ML	2760	NG/ML		25
823	Cohort 2	1601	Week 29	01/Nov/2016	Injection	Female	25.7166	.	CAB	1.8	ML	2400	NG/ML		25
823	Cohort 2	1701	Week 33 (Injection 5)	30/Nov/2016	Injection	Female	25.7166	600	CAB	1.8	ML	2780	NG/ML		25
823	Cohort 2	1801	Week 34	06/Dec/2016	Injection	Female	25.7166	.	CAB	1.8	ML	4680	NG/ML		25
823	Cohort 2	1901	Week 37	30/Dec/2016	Injection	Female	25.7166	.	CAB	1.8	ML	3190	NG/ML		25
823	Cohort 2	2001	Week 41	24/Jan/2017	Injection	Female	25.7166	.	CAB	1.8	ML	2100	NG/ML		25
837	Cohort 2	501	Week 5 (Injection 1)	24/Feb/2016	Injection	Female	18.4042	600	CAB	1.8	ML	2140	NG/ML		25
837	Cohort 2	601	Week 6	07/Mar/2016	Injection	Female	18.4042	.	CAB	1.8	ML	3930	NG/ML		25
837	Cohort 2	701	Week 9 (Injection 2)	21/Mar/2016	Injection	Female	18.4042	600	CAB	1.8	ML	3680	NG/ML		25
837	Cohort 2	801	Week 10	05/Apr/2016	Injection	Female	18.4042	.	CAB	1.8	ML	6220	NG/ML		25
837	Cohort 2	901	Week 13	09/May/2016	Injection	Female	18.4042	.	CAB	1.8	ML	3830	NG/ML		25
837	Cohort 2	1001	Week 17 (Injection 3)	18/May/2016	Injection	Female	18.4042	600	CAB	1.8	ML	4230	NG/ML		25
837	Cohort 2	1101	Week 18	30/May/2016	Injection	Female	18.4042	.	CAB	1.8	ML	7220	NG/ML		25
837	Cohort 2	1201	Week 21	06/Jun/2016	Injection	Female	18.4042	.	CAB	1.8	ML	7410	NG/ML		25
837	Cohort 2	1301	Week 25 (Injection 4)	13/Jul/2016	Injection	Female	18.4042	600	CAB	1.8	ML	2190	NG/ML		25
837	Cohort 2	1401	Week 26	25/Jul/2016	Injection	Female	18.4042	.	CAB	1.8	ML	6910	NG/ML		25
837	Cohort 2	1601	Week 29	31/Aug/2016	Injection	Female	18.4042	.	CAB	1.8	ML	2610	NG/ML		25
837	Cohort 2	1701	Week 33 (Injection 5)	05/Sep/2016	Injection	Female	18.4042	600	CAB	1.8	ML	2060	NG/ML		25
837	Cohort 2	1801	Week 34	19/Sep/2016	Injection	Female	18.4042	.	CAB	1.8	ML	6430	NG/ML		25
837	Cohort 2	1901	Week 37	05/Oct/2016	Injection	Female	18.4042	.	CAB	1.8	ML	2860	NG/ML		25
837	Cohort 2	2001	Week 41	27/Oct/2016	Injection	Female	18.4042	.	CAB	1.8	ML	1040	NG/ML		25
848	Cohort 2	501	Week 5 (Injection 1)	05/Feb/2016	Injection	Female	43.9761	600	CAB	1.8	ML	243	NG/ML		25
848	Cohort 2	601	Week 6	19/Feb/2016	Injection	Female	43.9761	.	CAB	1.8	ML	605	NG/ML		25
848	Cohort 2	701	Week 9 (Injection 2)	11/Mar/2016	Injection	Female	43.9761	600	CAB	1.8	ML	492	NG/ML		25
848	Cohort 2	801	Week 10	18/Mar/2016	Injection	Female	43.9761	.	CAB	1.8	ML	1130	NG/ML		25
848	Cohort 2	901	Week 13	15/Apr/2016	Injection	Female	43.9761	.	CAB	1.8	ML	867	NG/ML		25
848	Cohort 2	1001	Week 17 (Injection 3)	29/Apr/2016	Injection	Female	43.9761	600	CAB	1.8	ML	1090	NG/ML		25
848	Cohort 2	1101	Week 18	13/May/2016	Injection	Female	43.9761	.	CAB	1.8	ML	2260	NG/ML		25
848	Cohort 2	1201	Week 21	27/May/2016	Injection	Female	43.9761	.	CAB	1.8	ML	1750	NG/ML		25
848	Cohort 2	1301	Week 25 (Injection 4)	24/Jun/2016	Injection	Female	43.9761	600	CAB	1.8	ML	1360	NG/ML		25
848	Cohort 2	1401	Week 26	07/Jul/2016	Injection	Female	43.9761	.	CAB	1.8	ML	2520	NG/ML		25
848	Cohort 2	1601	Week 29	21/Jul/2016	Injection	Female	43.9761	.	CAB	1.8	ML	3090	NG/ML		25
848	Cohort 2	1701	Week 33 (Injection 5)	19/Aug/2016	Injection	Female	43.9761	600	CAB	1.8	ML	2430	NG/ML		25
848	Cohort 2	1801	Week 34	26/Aug/2016	Injection	Female	43.9761	.	CAB	1.8	ML	3440	NG/ML		25
848	Cohort 2	1901	Week 37	23/Sep/2016	Injection	Female	43.9761	.	CAB	1.8	ML	543	NG/ML		25
848	Cohort 2	2001	Week 41	10/Oct/2016	Injection	Female	43.9761	.	CAB	1.8	ML	1800	NG/ML		25
849	Cohort 2	501	Week 5 (Injection 1)	03/Feb/2016	Injection	Female	18.9555	600	CAB	1.8	ML	Less than the limit of detection	NG/ML	B	25
849	Cohort 2	601	Week 6	12/Feb/2016	Injection	Female	18.9555	.	CAB	1.8	ML	6390	NG/ML		25
849	Cohort 2	701	Week 9 (Injection 2)	19/Feb/2016	Injection	Female	18.9555	600	CAB	1.8	ML	3540	NG/ML		25
849	Cohort 2	801	Week 10	02/Mar/2016	Injection	Female	18.9555	.	CAB	1.8	ML	3480	NG/ML		25
849	Cohort 2	901	Week 13	21/Mar/2016	Injection	Female	18.9555	.	CAB	1.8	ML	2710	NG/ML		25
849	Cohort 2	1001	Week 17 (Injection 3)	25/Apr/2016	Injection	Female	18.9555	600	CAB	1.8	ML	1240	NG/ML		25
849	Cohort 2	1101	Week 18	04/May/2016	Injection	Female	18.9555	.	CAB	1.8	ML	2950	NG/ML		25
849	Cohort 2	1201	Week 21	26/May/2016	Injection	Female	18.9555	.	CAB	1.8	ML	2860	NG/ML		25
849	Cohort 2	1301	Week 25 (Injection 4)	15/Jun/2016	Injection	Female	18.9555	600	CAB	1.8	ML	2780	NG/ML		25
849	Cohort 2	1401	Week 26	23/Jun/2016	Injection	Female	18.9555	.	CAB	1.8	ML	3360	NG/ML		25
849	Cohort 2	1601	Week 29	12/Jul/2016	Injection	Female	18.9555	.	CAB	1.8	ML	3230	NG/ML		25
849	Cohort 2	1701	Week 33 (Injection 5)	11/Aug/2016	Injection	Female	18.9555	600	CAB	1.8	ML	2390	NG/ML		25
849	Cohort 2	1801	Week 34	29/Aug/2016	Injection	Female	18.9555	.	CAB	1.8	ML	4190	NG/ML		25
849	Cohort 2	1901	Week 37	13/Sep/2016	Injection	Female	18.9555	.	CAB	1.8	ML	4390	NG/ML		25
849	Cohort 2	2001	Week 41	30/Sep/2016	Injection	Female	18.9555	.	CAB	1.8	ML	3520	NG/ML		25
857	Cohort 2	501	Week 5 (Injection 1)	26/Feb/2016	Injection	Male	37.1074	600	CAB	1.8	ML	492	NG/ML		25
857	Cohort 2	601	Week 6	01/Mar/2016	Injection	Male	37.1074	.	CAB	1.8	ML	530	NG/ML		25
857	Cohort 2	701	Week 9 (Injection 2)	22/Mar/2016	Injection	Male	37.1074	600	CAB	1.8	ML	633	NG/ML		25
857	Cohort 2	801	Week 10	01/Apr/2016	Injection	Male	37.1074	.	CAB	1.8	ML	1650	NG/ML		25
857	Cohort 2	901	Week 13	22/Apr/2016	Injection	Male	37.1074	.	CAB	1.8	ML	4890	NG/ML		25
857	Cohort 2	1001	Week 17 (Injection 3)	16/May/2016	Injection	Male	37.1074	600	CAB	1.8	ML	2030	NG/ML		25
857	Cohort 2	1101	Week 18	25/May/2016	Injection	Male	37.1074	.	CAB	1.8	ML	1840	NG/ML		25
857	Cohort 2	1201	Week 21	21/Jun/2016	Injection	Male	37.1074	.	CAB	1.8	ML	1620	NG/ML		25
857	Cohort 2	1301	Week 25 (Injection 4)	30/Jun/2016	Injection	Male	37.1074	600	CAB	1.8	ML	1350	NG/ML		25
857	Cohort 2	1401	Week 26	05/Jul/2016	Injection	Male	37.1074	.	CAB	1.8	ML	1680	NG/ML		25
857	Cohort 2	1601	Week 29	16/Aug/2016	Injection	Male	37.1074	.	CAB	1.8	ML	2470	NG/ML		25
857	Cohort 2	1701	Week 33 (Injection 5)	07/Sep/2016	Injection	Male	37.1074	600	CAB	1.8	ML	2040	NG/ML		25
857	Cohort 2	1801	Week 34	16/Sep/2016	Injection	Male	37.1074	.	CAB	1.8	ML	2620	NG/ML		25
857	Cohort 2	1901	Week 37	05/Oct/2016	Injection	Male	37.1074	.	CAB	1.8	ML	3150	NG/ML		25
857	Cohort 2	2001	Week 41	02/Nov/2016	Injection	Male	37.1074	.	CAB	1.8	ML	1870	NG/ML		25
874	Cohort 2	501	Week 5 (Injection 1)	09/Jun/2016	Injection	Male	28.8970	600	CAB	1.8	ML	39	NG/ML		25
874	Cohort 2	601	Week 6	21/Jun/2016	Injection	Male	28.8970	.	CAB	1.8	ML	322	NG/ML		25
874	Cohort 2	701	Week 9 (Injection 2)	07/Jul/2016	Injection	Male	28.8970	600	CAB	1.8	ML	1440	NG/ML		25
874	Cohort 2	801	Week 10	18/Jul/2016	Injection	Male	28.8970	.	CAB	1.8	ML	1780	NG/ML		25
874	Cohort 2	901	Week 13	04/Aug/2016	Injection	Male	28.8970	.	CAB	1.8	ML	1320	NG/ML		25
874	Cohort 2	1001	Week 17 (Injection 3)	08/Sep/2016	Injection	Male	28.8970	600	CAB	1.8	ML	1070	NG/ML		25
874	Cohort 2	1101	Week 18	15/Sep/2016	Injection	Male	28.8970	.	CAB	1.8	ML	1810	NG/ML		25
874	Cohort 2	1201	Week 21	27/Sep/2016	Injection	Male	28.8970	.	CAB	1.8	ML	1760	NG/ML		25
874	Cohort 2	1301	Week 25 (Injection 4)	25/Oct/2016	Injection	Male	28.8970	600	CAB	1.8	ML	1520	NG/ML		25
874	Cohort 2	1401	Week 26	10/Nov/2016	Injection	Male	28.8970	.	CAB	1.8	ML	2100	NG/ML		25
874	Cohort 2	1601	Week 29	22/Nov/2016	Injection	Male	28.8970	.	CAB	1.8	ML	2060	NG/ML		25
874	Cohort 2	1701	Week 33 (Injection 5)	19/Dec/2016	Injection	Male	28.8970	600	CAB	1.8	ML	1900	NG/ML		25
874	Cohort 2	1801	Week 34	04/Jan/2017	Injection	Male	28.8970	.	CAB	1.8	ML	2530	NG/ML		25
878	Cohort 2	501	Week 5 (Injection 1)	10/Jun/2016	Injection	Male	22.5309	600	CAB	1.8	ML	493	NG/ML		25
878	Cohort 2	601	Week 6	17/Jun/2016	Injection	Male	22.5309	.	CAB	1.8	ML	2030	NG/ML		25
878	Cohort 2	701	Week 9 (Injection 2)	08/Jul/2016	Injection	Male	22.5309	600	CAB	1.8	ML	1750	NG/ML		25
878	Cohort 2	801	Week 10	15/Jul/2016	Injection	Male	22.5309	.	CAB	1.8	ML	2790	NG/ML		25
878	Cohort 2	901	Week 13	05/Aug/2016	Injection	Male	22.5309	.	CAB	1.8	ML	2310	NG/ML		25
878	Cohort 2	1001	Week 17 (Injection 3)	01/Sep/2016	Injection	Male	22.5309	600	CAB	1.8	ML	2130	NG/ML		25
878	Cohort 2	1101	Week 18	08/Sep/2016	Injection	Male	22.5309	.	CAB	1.8	ML	3380	NG/ML		25
878	Cohort 2	1201	Week 21	29/Sep/2016	Injection	Male	22.5309	.	CAB	1.8	ML	3200	NG/ML		25
878	Cohort 2	1301	Week 25 (Injection 4)	27/Oct/2016	Injection	Male	22.5309	600	CAB	1.8	ML	2570	NG/ML		25
878	Cohort 2	1401	Week 26	03/Nov/2016	Injection	Male	22.5309	.	CAB	1.8	ML	4040	NG/ML		25
878	Cohort 2	1601	Week 29	28/Nov/2016	Injection	Male	22.5309	.	CAB	1.8	ML	2990	NG/ML		25
878	Cohort 2	1701	Week 33 (Injection 5)	21/Dec/2016	Injection	Male	22.5309	600	CAB	1.8	ML	3120	NG/ML		25
878	Cohort 2	1801	Week 34	29/Dec/2016	Injection	Male	22.5309	.	CAB	1.8	ML	4050	NG/ML		25
878	Cohort 2	1901	Week 37	19/Jan/2017	Injection	Male	22.5309	.	CAB	1.8	ML	4810	NG/ML		25
878	Cohort 2	2001	Week 41	17/Feb/2017	Injection	Male	22.5309	.	CAB	1.8	ML	3740	NG/ML		25
883	Cohort 2	501	Week 5 (Injection 1)	06/Jun/2016	Injection	Male	23.5429	600	CAB	1.8	ML	1300	NG/ML		25
883	Cohort 2	601	Week 6	20/Jun/2016	Injection	Male	23.5429	.	CAB	1.8	ML	2380	NG/ML		25
883	Cohort 2	701	Week 9 (Injection 2)	04/Jul/2016	Injection	Male	23.5429	600	CAB	1.8	ML	2310	NG/ML		25
883	Cohort 2	801	Week 10	18/Jul/2016	Injection	Male	23.5429	.	CAB	1.8	ML	7570	NG/ML		25
883	Cohort 2	901	Week 13	15/Aug/2016	Injection	Male	23.5429	.	CAB	1.8	ML	2050	NG/ML		25
883	Cohort 2	1001	Week 17 (Injection 3)	29/Aug/2016	Injection	Male	23.5429	600	CAB	1.8	ML	2120	NG/ML		25
883	Cohort 2	1101	Week 18	12/Sep/2016	Injection	Male	23.5429	.	CAB	1.8	ML	5060	NG/ML		25
883	Cohort 2	1201	Week 21	14/Oct/2016	Injection	Male	23.5429	.	CAB	1.8	ML	1870	NG/ML		25
883	Cohort 2	1301	Week 25 (Injection 4)	26/Oct/2016	Injection	Male	23.5429	600	CAB	1.8	ML	387	NG/ML		25
883	Cohort 2	1401	Week 26	16/Nov/2016	Injection	Male	23.5429	.	CAB	1.8	ML	989	NG/ML		25
883	Cohort 2	1601	Week 29	13/Dec/2016	Injection	Male	23.5429	.	CAB	1.8	ML	686	NG/ML		25
883	Cohort 2	1701	Week 33 (Injection 5)	21/Dec/2016	Injection	Male	23.5429	600	CAB	1.8	ML	395	NG/ML		25
883	Cohort 2	1801	Week 34	09/Jan/2017	Injection	Male	23.5429	.	CAB	1.8	ML	1610	NG/ML		25
883	Cohort 2	1901	Week 37	03/Feb/2017	Injection	Male	23.5429	.	CAB	1.8	ML	1620	NG/ML		25
883	Cohort 2	2001	Week 41	17/Mar/2017	Injection	Male	23.5429	.	CAB	1.8	ML	527	NG/ML		25
908	Cohort 2	501	Week 5 (Injection 1)	15/Jun/2016	Injection	Female	21.3672	600	CAB	1.8	ML	389	NG/ML		25
908	Cohort 2	601	Week 6	22/Jun/2016	Injection	Female	21.3672	.	CAB	1.8	ML	2610	NG/ML		25
908	Cohort 2	701	Week 9 (Injection 2)	13/Jul/2016	Injection	Female	21.3672	600	CAB	1.8	ML	3150	NG/ML		25
908	Cohort 2	801	Week 10	20/Jul/2016	Injection	Female	21.3672	.	CAB	1.8	ML	6300	NG/ML		25
908	Cohort 2	901	Week 13	10/Aug/2016	Injection	Female	21.3672	.	CAB	1.8	ML	5730	NG/ML		25
908	Cohort 2	1001	Week 17 (Injection 3)	07/Sep/2016	Injection	Female	21.3672	600	CAB	1.8	ML	1770	NG/ML		25
908	Cohort 2	1101	Week 18	14/Sep/2016	Injection	Female	21.3672	.	CAB	1.8	ML	6040	NG/ML		25
908	Cohort 2	1201	Week 21	03/Oct/2016	Injection	Female	21.3672	.	CAB	1.8	ML	3820	NG/ML		25
908	Cohort 2	1301	Week 25 (Injection 4)	31/Oct/2016	Injection	Female	21.3672	600	CAB	1.8	ML	2520	NG/ML		25
908	Cohort 2	1401	Week 26	09/Nov/2016	Injection	Female	21.3672	.	CAB	1.8	ML	5140	NG/ML		25
908	Cohort 2	1601	Week 29	28/Nov/2016	Injection	Female	21.3672	.	CAB	1.8	ML	5130	NG/ML		25
908	Cohort 2	1701	Week 33 (Injection 5)	26/Dec/2016	Injection	Female	21.3672	600	CAB	1.8	ML	2940	NG/ML		25
908	Cohort 2	1801	Week 34	18/Jan/2017	Injection	Female	21.3672	.	CAB	1.8	ML	1670	NG/ML		25
908	Cohort 2	1901	Week 37	23/Jan/2017	Injection	Female	21.3672	.	CAB	1.8	ML	2290	NG/ML		25
908	Cohort 2	2001	Week 41	20/Feb/2017	Injection	Female	21.3672	.	CAB	1.0	ML	1470	NG/ML		25
917	Cohort 2	501	Week 5 (Injection 1)	13/Jun/2016	Injection	Male	28.7013	600	CAB	1.8	ML	900	NG/ML		25
917	Cohort 2	601	Week 6	20/Jun/2016	Injection	Male	28.7013	.	CAB	1.8	ML	6020	NG/ML		25
917	Cohort 2	701	Week 9 (Injection 2)	11/Jul/2016	Injection	Male	28.7013	600	CAB	1.8	ML	2800	NG/ML		25
917	Cohort 2	801	Week 10	18/Jul/2016	Injection	Male	28.7013	.	CAB	1.8	ML	8900	NG/ML		25
917	Cohort 2	901	Week 13	08/Aug/2016	Injection	Male	28.7013	.	CAB	1.8	ML	4230	NG/ML		25
917	Cohort 2	1001	Week 17 (Injection 3)	02/Sep/2016	Injection	Male	28.7013	600	CAB	1.8	ML	2140	NG/ML		25
917	Cohort 2	1101	Week 18	12/Sep/2016	Injection	Male	28.7013	.	CAB	1.8	ML	3400	NG/ML		25
917	Cohort 2	1201	Week 21	03/Oct/2016	Injection	Male	28.7013	.	CAB	1.8	ML	2740	NG/ML		25
917	Cohort 2	1301	Week 25 (Injection 4)	31/Oct/2016	Injection	Male	28.7013	600	CAB	1.8	ML	1960	NG/ML		25
917	Cohort 2	1401	Week 26	07/Nov/2016	Injection	Male	28.7013	.	CAB	1.8	ML	3910	NG/ML		25
917	Cohort 2	1601	Week 29	21/Nov/2016	Injection	Male	28.7013	.	CAB	1.8	ML	4550	NG/ML		25
917	Cohort 2	1701	Week 33 (Injection 5)	29/Dec/2016	Injection	Male	28.7013	600	CAB	1.8	ML	2050	NG/ML		25
917	Cohort 2	1801	Week 34	09/Jan/2017	Injection	Male	28.7013	.	CAB	1.8	ML	5210	NG/ML		25
917	Cohort 2	1901	Week 37	25/Jan/2017	Injection	Male	28.7013	.	CAB	1.8	ML	2520	NG/ML		25
917	Cohort 2	2001	Week 41	03/Mar/2017	Injection	Male	28.7013	.	CAB	1.8	ML	2690	NG/ML		25
942	Cohort 2	501	Week 5 (Injection 1)	29/Jun/2016	Injection	Female	22.8085	600	CAB	1.8	ML	843	NG/ML		25
942	Cohort 2	601	Week 6	06/Jul/2016	Injection	Female	22.8085	.	CAB	1.8	ML	1320	NG/ML		25
942	Cohort 2	701	Week 9 (Injection 2)	27/Jul/2016	Injection	Female	22.8085	600	CAB	1.8	ML	1180	NG/ML		25
942	Cohort 2	801	Week 10	15/Aug/2016	Injection	Female	22.8085	.	CAB	1.8	ML	2230	NG/ML		25
942	Cohort 2	901	Week 13	30/Aug/2016	Injection	Female	22.8085	.	CAB	1.8	ML	2190	NG/ML		25
942	Cohort 2	1001	Week 17 (Injection 3)	20/Sep/2016	Injection	Female	22.8085	600	CAB	1.8	ML	2490	NG/ML		25
942	Cohort 2	1101	Week 18	29/Sep/2016	Injection	Female	22.8085	.	CAB	1.8	ML	3310	NG/ML		25
942	Cohort 2	1201	Week 21	12/Oct/2016	Injection	Female	22.8085	.	CAB	1.8	ML	3800	NG/ML		25
942	Cohort 2	1301	Week 25 (Injection 4)	15/Nov/2016	Injection	Female	22.8085	600	CAB	1.8	ML	2690	NG/ML		25
942	Cohort 2	1401	Week 26	22/Nov/2016	Injection	Female	22.8085	.	CAB	1.8	ML	2730	NG/ML		25
942	Cohort 2	1601	Week 29	07/Dec/2016	Injection	Female	22.8085	.	CAB	1.8	ML	2610	NG/ML		25
942	Cohort 2	1701	Week 33 (Injection 5)	13/Jan/2017	Injection	Female	22.8085	600	CAB	1.8	ML	2650	NG/ML		25
942	Cohort 2	1801	Week 34	18/Jan/2017	Injection	Female	22.8085	.	CAB	1.8	ML	3330	NG/ML		25
942	Cohort 2	1901	Week 37	17/Feb/2017	Injection	Female	22.8085	.	CAB	1.8	ML	3160	NG/ML		25
957	Cohort 2	501	Week 5 (Injection 1)	01/Jul/2016	Injection	Female	29.0887	600	CAB	1.8	ML	557	NG/ML		25
957	Cohort 2	601	Week 6	08/Jul/2016	Injection	Female	29.0887	.	CAB	1.8	ML	852	NG/ML		25
957	Cohort 2	701	Week 9 (Injection 2)	29/Jul/2016	Injection	Female	29.0887	600	CAB	1.8	ML	945	NG/ML		25
957	Cohort 2	801	Week 10	16/Aug/2016	Injection	Female	29.0887	.	CAB	1.8	ML	4050	NG/ML		25
957	Cohort 2	901	Week 13	26/Aug/2016	Injection	Female	29.0887	.	CAB	1.8	ML	4520	NG/ML		25
957	Cohort 2	1001	Week 17 (Injection 3)	23/Sep/2016	Injection	Female	29.0887	600	CAB	1.8	ML	2620	NG/ML		25
957	Cohort 2	1101	Week 18	30/Sep/2016	Injection	Female	29.0887	.	CAB	1.8	ML	3700	NG/ML		25
957	Cohort 2	1201	Week 21	28/Oct/2016	Injection	Female	29.0887	.	CAB	1.8	ML	3070	NG/ML		25
957	Cohort 2	1301	Week 25 (Injection 4)	18/Nov/2016	Injection	Female	29.0887	600	CAB	1.8	ML	3510	NG/ML		25
957	Cohort 2	1401	Week 26	02/Dec/2016	Injection	Female	29.0887	.	CAB	1.8	ML	3670	NG/ML		25
957	Cohort 2	1601	Week 29	19/Dec/2016	Injection	Female	29.0887	.	CAB	1.8	ML	3060	NG/ML		25
957	Cohort 2	1701	Week 33 (Injection 5)	13/Jan/2017	Injection	Female	29.0887	600	CAB	1.8	ML	2740	NG/ML		25
957	Cohort 2	1801	Week 34	20/Jan/2017	Injection	Female	29.0887	.	CAB	1.8	ML	4280	NG/ML		25
957	Cohort 2	1901	Week 37	10/Feb/2017	Injection	Female	29.0887	.	CAB	1.8	ML	3880	NG/ML		25
957	Cohort 2	2001	Week 41	03/Mar/2017	Injection	Female	29.0887	.	CAB	1.8	ML	3070	NG/ML		25
967	Cohort 2	501	Week 5 (Injection 1)	02/Jul/2016	Injection	Female	25.4375	600	CAB	1.8	ML	Less than the limit of detection	NG/ML	B	25
967	Cohort 2	601	Week 6	13/Jul/2016	Injection	Female	25.4375	.	CAB	1.8	ML	486	NG/ML		25
967	Cohort 2	701	Week 9 (Injection 2)	28/Jul/2016	Injection	Female	25.4375	600	CAB	1.8	ML	511	NG/ML		25
967	Cohort 2	801	Week 10	03/Aug/2016	Injection	Female	25.4375	.	CAB	1.8	ML	1260	NG/ML		25
967	Cohort 2	901	Week 13	16/Sep/2016	Injection	Female	25.4375	.	CAB	1.8	ML	1440	NG/ML		25
967	Cohort 2	1001	Week 17 (Injection 3)	23/Sep/2016	Injection	Female	25.4375	600	CAB	1.8	ML	1740	NG/ML		25
967	Cohort 2	1101	Week 18	11/Oct/2016	Injection	Female	25.4375	.	CAB	1.8	ML	1730	NG/ML		25
967	Cohort 2	1201	Week 21	26/Oct/2016	Injection	Female	25.4375	.	CAB	1.8	ML	2250	NG/ML		25
967	Cohort 2	1301	Week 25 (Injection 4)	17/Nov/2016	Injection	Female	25.4375	600	CAB	1.8	ML	1300	NG/ML		25
967	Cohort 2	1401	Week 26	25/Nov/2016	Injection	Female	25.4375	.	CAB	1.8	ML	3050	NG/ML		25
967	Cohort 2	1601	Week 29	21/Dec/2016	Injection	Female	25.4375	.	CAB	1.8	ML	1650	NG/ML		25
967	Cohort 2	1701	Week 33 (Injection 5)	18/Jan/2017	Injection	Female	25.4375	600	CAB	1.8	ML	1420	NG/ML		25
967	Cohort 2	1801	Week 34	25/Jan/2017	Injection	Female	25.4375	.	CAB	1.8	ML	2290	NG/ML		25
967	Cohort 2	1901	Week 37	21/Feb/2017	Injection	Female	25.4375	.	CAB	1.8	ML	2040	NG/ML		25
967	Cohort 2	2001	Week 41	05/Apr/2017	Injection	Female	25.4375	.	CAB	1.8	ML	1940	NG/ML		25
